# Supplementary material for: Long Intergenic Non-Coding RNA 00511 (LINC00511) Genetic Variations and Haplotypes in Breast Cancer: A Case-Controlled Study and Bioinformatics Analysis
Source: Int J Mol Sci. 2025 Sep 24;26(19):9328. doi: 10.3390/ijms26199328 (PMC12525368; doi:10.3390/ijms26199328)
Supplement: Supplementary file 1 [file ijms-26-09328-s001.zip]

Archive with 2 entries (2 files):
- Supplementary Excel File S1 DEGs LINC00511 in BC.xlsx
- Supplementary Tables (LINC00511 SNPS) .pdf
