# Supplementary material for: Long Intergenic Non-Coding RNA 00511 (LINC00511) Genetic Variations and Haplotypes in Breast Cancer: A Case-Controlled Study and Bioinformatics Analysis
Source: Int J Mol Sci. 2025 Sep 24;26(19):9328. doi: 10.3390/ijms26199328 (PMC12525368; doi:10.3390/ijms26199328)
Supplement: Supplementary file 1 [file ijms-26-09328-s001.zip › Supplementary Excel File S1 DEGs LINC00511 in BC.xlsx]

## Sheet: Sheet 1 - Supplementary Excel D
Supplementary Excel DEG_results_Primary_Tumor vs. Solid_Tissue_Normal
	logFC	AveExpr	t	P.Value	adj.P.Val	B
RRM2	7.52895	5.44676	16.3729	4.20874e-36	3.5749e-32	71.4445
UBE2C	7.95024	4.74709	15.1992	6.23905e-33	3.53297e-29	64.1988
NDC80	6.98211	3.51513	14.4194	8.47168e-31	3.24256e-27	59.1361
NCAPG	6.61055	4.21262	14.4006	9.54368e-31	3.24256e-27	59.1851
PBK	7.4571	4.47027	14.2669	2.22401e-30	6.29691e-27	58.3871
KIF20A	6.89478	3.82549	14.0391	9.42349e-30	2.28695e-26	56.8668
CMTM3	3.23528	6.42254	13.9817	1.35645e-29	2.58677e-26	56.6566
CCNB2	7.00118	4.19107	13.9801	1.37043e-29	2.58677e-26	56.5654
CEP55	5.52615	2.86314	13.7284	6.78148e-29	1.15204e-25	54.6474
CDK2	3.56431	5.18897	13.6699	9.83865e-29	1.51945e-25	54.6906
TOP2A	7.57445	6.41389	13.6484	1.12804e-28	1.59693e-25	54.5626
BUB1	6.10051	4.15683	13.5613	1.96363e-28	2.56601e-25	53.9462
DLGAP5	7.29033	3.25378	13.4339	4.419e-28	4.69187e-25	52.9602
MYBL2	7.92992	4.93104	13.3897	5.85485e-28	5.85072e-25	52.9244
BIRC5	7.19477	4.4968	13.0228	6.07572e-27	5.43234e-24	50.601
WEE1	4.1731	5.63677	12.9616	8.97701e-27	7.62507e-24	50.2358
PA2G4P4	2.39709	2.96619	12.8939	1.38293e-26	1.11872e-23	49.5279
AURKB	6.91158	3.35954	12.8383	1.97199e-26	1.52274e-23	49.2878
HJURP	6.18306	3.6432	12.8118	2.33608e-26	1.66825e-23	49.182
ASF1B	5.78278	4.24127	12.8104	2.35685e-26	1.66825e-23	49.2502
MELK	7.02788	3.63231	12.6209	7.89885e-26	4.96984e-23	47.9884
NUSAP1	5.54192	5.4524	12.5464	1.27155e-25	7.5933e-23	47.6167
F2R	4.6106	6.54268	12.5433	1.29624e-25	7.5933e-23	47.5959
KIF4A	5.60902	4.23728	12.4547	2.28343e-25	1.29303e-22	47.0171
ZNF90	3.98653	4.73139	12.4481	2.38081e-25	1.30469e-22	46.9947
GNAI3	1.96226	7.04469	12.3932	3.37983e-25	1.79427e-22	46.6496
ATP5EP2	3.65746	3.27501	12.3044	5.95745e-25	3.06682e-22	45.9462
EPR1	6.94465	4.51212	12.2461	8.64326e-25	4.19519e-22	45.7194
CENPA	5.71806	2.57841	12.168	1.42334e-24	6.71659e-22	44.9248
TROAP	6.4289	3.35022	12.0917	2.31665e-24	1.06366e-21	44.6366
CDC45	7.03197	3.0345	11.8698	9.5385e-24	4.051e-21	43.1948
EZH2	4.71201	4.77669	11.7021	2.77589e-23	1.09667e-20	42.3029
CENPK	5.31494	2.94054	11.63	4.396e-23	1.69725e-20	41.6897
FAM64A	6.77746	4.37235	11.469	1.22399e-22	4.33189e-20	40.84
KIAA0101	6.00961	3.7023	11.4216	1.6544e-22	5.73571e-20	40.512
E2F8	5.75978	1.5031	11.368	2.32613e-22	7.60512e-20	39.7188
RPS27	3.953	3.78277	11.2908	3.79987e-22	1.17368e-19	39.7038
TGIF1	2.86184	5.51907	11.2768	4.15387e-22	1.2601e-19	39.6222
EIF4EBP1	3.50071	5.25851	11.1581	8.82086e-22	2.45654e-19	38.8832
ACTL6A	2.82627	5.65347	11.1554	8.97507e-22	2.45917e-19	38.8592
KIF2C	5.23974	4.36146	11.0885	1.37153e-21	3.64056e-19	38.4619
NRM	3.22345	4.59344	10.9858	2.62891e-21	6.66565e-19	37.8194
IQGAP2	4.73884	4.50707	10.868	5.53792e-21	1.32504e-18	37.0869
MLF1IP	4.83597	4.43582	10.8253	7.25165e-21	1.71099e-18	36.8224
KIFC1	5.71141	4.20674	10.7812	9.58525e-21	2.20046e-18	36.5494
CDK1	4.82976	4.72336	10.7133	1.47063e-20	3.33108e-18	36.1202
KIF18A	4.97224	2.45105	10.6696	1.9383e-20	4.20507e-18	35.6887
FOXM1	4.84733	5.73607	10.6682	1.9555e-20	4.20507e-18	35.8142
GTSE1	5.23278	3.55966	10.568	3.67467e-20	7.3348e-18	35.2118
VIM	3.36135	11.6541	10.5664	3.71317e-20	7.3348e-18	35.2159
TGFB1I1	3.54082	5.02378	10.5581	3.91054e-20	7.54913e-18	35.1473
CDCA2	5.46849	2.39733	10.5511	4.0872e-20	7.77291e-18	34.9574
OIP5	5.01851	2.11783	10.5499	4.11798e-20	7.77291e-18	34.8964
SGOL1	5.65411	1.83156	10.5362	4.48954e-20	8.29004e-18	34.7549
BUB1B	5.09581	3.65651	10.5039	5.50105e-20	9.73457e-18	34.8223
CDCA7	4.2812	4.41121	10.4909	5.97029e-20	1.03493e-17	34.748
KIF14	5.31829	2.58025	10.4708	6.77176e-20	1.16201e-17	34.5007
RP2	2.41713	5.04687	10.3834	1.17258e-19	1.97225e-17	34.0635
FAM111B	5.58467	2.95258	10.3611	1.349e-19	2.20354e-17	33.8857
PABPC3	2.47488	3.90039	10.2786	2.26189e-19	3.40044e-17	33.4436
SYDE1	2.52282	5.3737	10.2706	2.37932e-19	3.5456e-17	33.355
PKMYT1	4.96779	3.3581	10.2398	2.88417e-19	4.26055e-17	33.1845
IKBIP	2.93437	4.57011	10.194	3.84135e-19	5.39312e-17	32.911
PTBP1	2.04762	7.58812	10.1603	4.74382e-19	6.49904e-17	32.6745
RAD51AP1	3.77639	3.26775	10.1259	5.8784e-19	7.98898e-17	32.483
NUF2	4.9958	3.56602	10.1154	6.27952e-19	8.46639e-17	32.4354
E2F7	5.10574	2.81539	10.1082	6.56836e-19	8.78608e-17	32.3305
NEDD1	2.21316	4.56143	10.0838	7.64948e-19	1.01523e-16	32.2332
SHOX2	7.42342	3.00814	10.0541	9.20431e-19	1.20279e-16	32.0236
KIF23	4.56381	3.67994	9.98846	1.38565e-18	1.73083e-16	31.6642
MAPRE1	1.52472	7.7287	9.95549	1.70137e-18	2.0645e-16	31.4171
RBBP8	2.50012	5.2543	9.92489	2.05812e-18	2.44499e-16	31.2303
PGM2	1.69049	5.1194	9.92097	2.10889e-18	2.4879e-16	31.2113
SPARC	3.05717	11.7878	9.919	2.13493e-18	2.50125e-16	31.2421
RAB42	4.53261	1.65113	9.88995	2.55739e-18	2.93547e-16	30.8392
MKI67	5.60739	5.06557	9.85184	3.24057e-18	3.62177e-16	30.79
RAD51	4.2481	2.64924	9.79454	4.62388e-18	5.06777e-16	30.4169
SMC4	2.84351	5.97114	9.79094	4.7284e-18	5.14911e-16	30.3925
CCNA2	4.09342	4.36337	9.7683	5.4406e-18	5.84967e-16	30.311
SERPINH1	3.70869	7.2817	9.71846	7.40807e-18	7.76841e-16	29.9572
DYNLT1	2.83849	6.52483	9.69417	8.6089e-18	8.91756e-16	29.7993
ESCO2	5.19607	2.63457	9.68515	9.10296e-18	9.37219e-16	29.7585
BTN2A2	2.07095	4.06153	9.67604	9.63074e-18	9.85584e-16	29.7609
TTK	5.42288	3.10906	9.63921	1.20917e-17	1.20832e-15	29.5244
DTL	4.84007	3.8143	9.62973	1.2821e-17	1.25898e-15	29.4854
HYAL2	2.21231	6.48356	9.59103	1.628e-17	1.56252e-15	29.1703
COL4A1	4.84757	8.4635	9.5817	1.72446e-17	1.6366e-15	29.1489
GNG5	2.55548	6.64222	9.5787	1.75663e-17	1.65787e-15	29.0962
APH1A	1.46885	8.00695	9.5546	2.03795e-17	1.91275e-15	28.9746
CMTM6	1.91996	6.33806	9.53866	2.24837e-17	2.08718e-15	28.8515
FAM54A	3.66097	1.10453	9.52682	2.41845e-17	2.22079e-15	28.5984
CHST14	2.43522	5.30244	9.50992	2.68357e-17	2.39939e-15	28.6963
SKA1	4.83093	2.64646	9.49575	2.92806e-17	2.59073e-15	28.627
HMG20B	1.85379	6.0458	9.49022	3.02942e-17	2.65277e-15	28.5589
ORC1L	4.41158	2.4988	9.46434	3.55206e-17	3.06306e-15	28.4247
HOXC4	4.60111	2.26321	9.44212	4.07179e-17	3.47596e-15	28.2657
TSPAN6	3.02524	6.43931	9.42072	4.64385e-17	3.90543e-15	28.1359
CASP6	2.54133	3.37544	9.41663	4.76195e-17	3.98502e-15	28.1994
ESPL1	4.80576	3.17862	9.40985	4.96443e-17	4.11531e-15	28.1521
NOX4	4.82906	2.60045	9.40855	5.00392e-17	4.12653e-15	28.1031
GPX7	2.97724	4.62389	9.40594	5.08485e-17	4.17302e-15	28.0996
CD276	2.57726	7.14504	9.30018	9.7217e-17	7.5412e-15	27.4156
SPC25	4.65419	2.98631	9.2902	1.03341e-16	7.94372e-15	27.4287
NME4	1.98447	6.69969	9.24078	1.39779e-16	1.04607e-14	27.0509
HMMR	4.59198	3.07027	9.21909	1.5957e-16	1.1786e-14	27.0102
NUP160	1.73642	5.87418	9.20549	1.73379e-16	1.26955e-14	26.8406
CDCA8	4.21102	4.04093	9.18284	1.99065e-16	1.42688e-14	26.79
RIT1	1.57392	5.52573	9.14936	2.44104e-16	1.69011e-14	26.5118
BTG1	1.89948	7.12651	9.14893	2.44742e-16	1.69011e-14	26.5051
CDC25C	5.31199	2.0465	9.1312	2.72649e-16	1.86764e-14	26.4058
TNFRSF19	3.72435	5.7098	9.09367	3.42568e-16	2.30934e-14	26.1726
C11orf82	3.55675	2.91801	9.08486	3.61395e-16	2.41708e-14	26.2078
NR5A2	4.30491	1.13674	9.07807	3.76632e-16	2.49995e-14	25.9811
CKAP2L	4.28655	3.11222	9.07803	3.76729e-16	2.49995e-14	26.1755
DAP	1.57551	7.25115	9.05068	4.44783e-16	2.88396e-14	25.9188
CCDC80	3.38969	7.00254	9.01174	5.63302e-16	3.59751e-14	25.6811
LOXL3	2.29842	4.90896	9.00501	5.86751e-16	3.7193e-14	25.6766
IGFBP2	5.48004	8.51877	8.99886	6.0904e-16	3.84624e-14	25.6405
E2F2	5.15821	2.68489	8.98717	6.5375e-16	4.10963e-14	25.6187
FKBP10	2.77662	7.50361	8.9867	6.55587e-16	4.10963e-14	25.5424
C7orf49	1.64247	5.22817	8.98432	6.65106e-16	4.13876e-14	25.5363
ENPEP	4.0067	3.75427	8.95283	8.0481e-16	4.83113e-14	25.4331
PCNA	2.45558	7.09408	8.95015	8.17953e-16	4.89274e-14	25.3152
GNG12	2.37251	7.1919	8.90312	1.08691e-15	6.38905e-14	25.037
IDH1	2.46269	7.16258	8.8984	1.11832e-15	6.52855e-14	25.0084
NUP37	2.15087	4.00013	8.88754	1.19405e-15	6.94674e-14	25.0356
CHEK2	2.98437	2.85439	8.87531	1.2855e-15	7.3529e-14	24.9719
C1orf144	1.47186	7.50362	8.86293	1.38518e-15	7.82433e-14	24.8055
MDK	3.96869	7.15628	8.86279	1.38635e-15	7.82433e-14	24.7966
CDC20	4.5141	4.6312	8.85007	1.49688e-15	8.33739e-14	24.7727
TCF19	3.18703	4.66162	8.84307	1.56138e-15	8.66819e-14	24.7293
ASPM	4.88356	3.55654	8.83985	1.59201e-15	8.80092e-14	24.7718
MYD88	2.30407	5.68184	8.82114	1.78191e-15	9.76486e-14	24.5484
SRBD1	1.49421	4.15138	8.81431	1.85668e-15	1.01094e-13	24.5938
IKBKB	1.30034	5.8694	8.81175	1.88557e-15	1.02339e-13	24.4885
SEC61A1	1.63495	8.84143	8.80592	1.95285e-15	1.04984e-13	24.5021
PPIL5	2.61347	3.34787	8.7896	2.15436e-15	1.15089e-13	24.4794
PTTG1	3.61794	4.92358	8.75642	2.62976e-15	1.39173e-13	24.1998
TPX2	3.76872	5.70738	8.74628	2.79505e-15	1.45651e-13	24.1042
CASC5	4.85915	2.30528	8.74073	2.88964e-15	1.5012e-13	24.153
TUBA1C	4.11591	7.43195	8.71865	3.29917e-15	1.70873e-13	23.9491
YBX1	1.99764	8.73492	8.71249	3.42329e-15	1.75694e-13	23.9475
C20orf72	1.67861	4.44918	8.69313	3.84444e-15	1.95537e-13	23.8587
NCAPH	4.14041	3.738	8.68296	4.08605e-15	2.06589e-13	23.8441
GPR82	5.01806	0.87202	8.68155	4.12062e-15	2.07719e-13	23.6663
MYCBP	2.29125	4.24367	8.66722	4.48983e-15	2.2566e-13	23.7212
PL-5283	1.90868	6.88218	8.6597	4.69668e-15	2.3398e-13	23.5895
NECAP2	1.98461	6.70437	8.6228	5.85634e-15	2.85064e-13	23.3696
HDAC1	1.54739	6.22232	8.61438	6.15844e-15	2.98278e-13	23.3183
SLC39A1	1.82347	7.31266	8.60773	6.40788e-15	3.08377e-13	23.2924
DTYMK	2.50493	5.55652	8.58159	7.48997e-15	3.56413e-13	23.1382
APOBEC3B	4.81096	1.59382	8.57945	7.5862e-15	3.59984e-13	23.16
CKLF	2.32742	4.91299	8.55951	8.54428e-15	4.03195e-13	23.0415
CLIC1	3.18694	7.80057	8.53897	9.65666e-15	4.5317e-13	22.9019
CENPM	4.20963	2.93325	8.52892	1.02521e-14	4.77156e-13	22.9577
SHCBP1	3.13807	3.56512	8.50757	1.16407e-14	5.38835e-13	22.8281
UMPS	1.3445	4.79824	8.50508	1.18146e-14	5.42448e-13	22.7304
C1orf112	2.08777	3.22421	8.50257	1.1992e-14	5.49109e-13	22.807
GART	1.34131	6.31301	8.48675	1.31747e-14	5.95242e-13	22.569
EDARADD	2.71466	3.34742	8.47982	1.37285e-14	6.16981e-13	22.6736
NAA38	1.47351	4.19265	8.4578	1.56459e-14	6.9435e-13	22.5007
PLEKHG2	2.83659	5.64421	8.45771	1.56544e-14	6.9435e-13	22.4097
CKS2	3.64509	4.71747	8.44686	1.66959e-14	7.27257e-13	22.3965
FANCD2	3.28027	3.94488	8.41415	2.02685e-14	8.73912e-13	22.2651
TRIM5	2.95779	4.38013	8.41153	2.05851e-14	8.83081e-13	22.217
PTTG1IP	1.63922	9.01128	8.40671	2.11818e-14	9.04113e-13	22.1633
GNB2L1	1.91138	9.78958	8.40629	2.12351e-14	9.04113e-13	22.1814
ARHGAP11A	3.24842	4.05579	8.40397	2.1529e-14	9.13407e-13	22.1981
TNC	4.02394	8.95312	8.38783	2.36872e-14	1.00099e-12	22.052
AURKA	3.16663	3.83127	8.37721	2.52233e-14	1.06326e-12	22.0586
FAM60A	3.6891	4.66667	8.37142	2.61009e-14	1.09212e-12	21.9613
PTK7	2.44962	5.7986	8.36042	2.78545e-14	1.15979e-12	21.8383
MCM10	4.84284	2.43401	8.35924	2.80506e-14	1.16509e-12	21.9647
WDR76	3.07956	3.82117	8.34861	2.9869e-14	1.2286e-12	21.8939
KIAA1949	1.85021	6.68317	8.3377	3.1856e-14	1.30704e-12	21.7017
RHOC	2.34026	8.66678	8.32786	3.37615e-14	1.3721e-12	21.6959
HAT1	1.46104	5.73762	8.30971	3.75784e-14	1.51635e-12	21.5451
GAL3ST4	2.34977	5.96244	8.29949	3.99103e-14	1.60379e-12	21.4811
PYGL	3.0804	6.05844	8.2993	3.99558e-14	1.60379e-12	21.4785
SOAT1	1.95135	5.32218	8.29895	4.00396e-14	1.60379e-12	21.4985
RPN2	1.47172	8.39557	8.29259	4.15683e-14	1.65578e-12	21.4836
PDIA4	2.46373	7.8016	8.29238	4.16187e-14	1.65578e-12	21.4649
PRIM2	2.08248	2.99647	8.28145	4.43871e-14	1.7536e-12	21.5346
STK38	1.73669	5.28275	8.27837	4.51993e-14	1.78155e-12	21.3814
BCL2L12	2.89085	2.93148	8.24467	5.51151e-14	2.11831e-12	21.3241
ANGPT2	4.04427	5.37941	8.24258	5.57953e-14	2.13962e-12	21.1694
POLE2	4.13876	1.73101	8.23508	5.8311e-14	2.22238e-12	21.2145
H3F3A	1.98532	7.92775	8.23143	5.95753e-14	2.26413e-12	21.116
SKA3	4.16516	3.13504	8.23001	6.00737e-14	2.27797e-12	21.2396
ANXA5	2.76003	9.26827	8.22919	6.03625e-14	2.28383e-12	21.142
PPP4C	1.68132	6.61574	8.21707	6.4818e-14	2.43613e-12	21.0019
HEATR2	1.78209	5.76967	8.21204	6.67602e-14	2.48711e-12	20.9789
HSD17B10	1.65745	6.56698	8.19899	7.20759e-14	2.67342e-12	20.8971
SMO	2.8393	5.9637	8.18404	7.8682e-14	2.89946e-12	20.8132
C14orf19	2.2478	-0.902183	8.17848	8.1287e-14	2.98251e-12	20.667
TP53I3	2.5042	4.29751	8.17662	8.21779e-14	3.0087e-12	20.8661
ERI1	2.11272	4.88331	8.17544	8.27472e-14	3.01654e-12	20.812
ITPRIPL1	3.09996	2.65032	8.16244	8.92972e-14	3.24406e-12	20.8521
FAM111A	2.46715	5.30101	8.12933	1.08391e-13	3.90116e-12	20.5205
ERCC6L	3.60957	1.46231	8.11285	1.19353e-13	4.27756e-12	20.5068
AK2	1.80647	6.83929	8.08744	1.38444e-13	4.86933e-12	20.2584
GJC1	2.29173	4.88667	8.08259	1.42424e-13	4.96816e-12	20.2784
EXO1	4.05778	2.71634	8.07876	1.45638e-13	5.06989e-12	20.3795
NUP205	1.62284	6.32476	8.07626	1.47774e-13	5.12325e-12	20.1899
XRN2	1.42111	6.63234	8.0667	1.56253e-13	5.38424e-12	20.1364
IL10RB	1.92493	5.22632	8.05136	1.70859e-13	5.84016e-12	20.0773
FSTL1	2.69605	8.04417	8.05086	1.71359e-13	5.84547e-12	20.0812
CTPS2	1.56675	4.87132	8.03166	1.91628e-13	6.44628e-12	19.9881
REEP4	1.85086	4.30251	8.03001	1.93485e-13	6.49588e-12	20.0264
KIF15	4.03619	3.67647	8.02195	2.02777e-13	6.76773e-12	20.0317
TMEM218	2.16938	4.85264	8.01447	2.11786e-13	7.04073e-12	19.8912
CRISPLD1	3.35656	6.83796	8.0102	2.17108e-13	7.20358e-12	19.8159
C1orf226	2.91003	5.08402	7.99615	2.35582e-13	7.74095e-12	19.7705
DLEU1	2.71446	2.7918	7.99546	2.36537e-13	7.75733e-12	19.9102
CNN3	2.31579	9.71935	7.98325	2.53908e-13	8.2632e-12	19.7453
TP53	2.53132	6.31408	7.98111	2.57085e-13	8.3506e-12	19.6454
NUBP1	1.28045	4.46201	7.97472	2.66803e-13	8.63324e-12	19.6971
PRKD3	1.70316	6.0319	7.9655	2.81464e-13	9.07309e-12	19.5585
NEDD4	2.14148	3.98077	7.95915	2.92018e-13	9.36e-12	19.6518
TMEM194A	1.8162	5.22412	7.95583	2.97702e-13	9.50632e-12	19.5319
PLEKHF2	1.75582	4.7581	7.94427	3.18332e-13	1.0127e-11	19.4986
POLQ	3.73507	1.63105	7.933	3.39815e-13	1.07501e-11	19.516
LMNB1	3.39996	5.58566	7.93156	3.42647e-13	1.08195e-11	19.3763
5	1.89687	5.73397	7.92589	3.54089e-13	1.116e-11	19.339
EIF4A3	1.1254	6.61406	7.90554	3.98343e-13	1.23939e-11	19.216
DISP1	1.62138	4.02005	7.89633	4.20128e-13	1.3024e-11	19.2926
TRIP10	1.99559	4.85829	7.88354	4.52332e-13	1.39968e-11	19.1459
SLC35A4	1.17397	6.90732	7.87393	4.78167e-13	1.47425e-11	19.041
NXT1	2.39836	4.8009	7.86753	4.96163e-13	1.5242e-11	19.0595
EME1	3.29804	2.4547	7.86122	5.14537e-13	1.56929e-11	19.1536
FAM46A	2.90257	4.86726	7.82463	6.35363e-13	1.92056e-11	18.8118
USP3	1.66982	4.39447	7.82266	6.42592e-13	1.9321e-11	18.8419
FANCI	3.08175	5.12192	7.80686	7.03771e-13	2.0968e-11	18.6932
GSG2	3.82709	1.24662	7.80533	7.1002e-13	2.10871e-11	18.7851
RNPEP	1.29767	5.65048	7.80371	7.16644e-13	2.12192e-11	18.649
FCGRT	2.20595	7.47401	7.79974	7.33221e-13	2.16249e-11	18.6353
SLC43A3	2.63892	5.67957	7.78314	8.06604e-13	2.3544e-11	18.5317
GLA	1.62183	4.68608	7.77886	8.26678e-13	2.40062e-11	18.5685
PRDX4	2.72788	6.8588	7.76297	9.05654e-13	2.59011e-11	18.4124
FLVCR2	2.44366	3.64449	7.7284	1.10417e-12	3.13149e-11	18.3802
ATP6V0E1	2.08166	7.53041	7.72692	1.11359e-12	3.15295e-11	18.2266
ID3	3.25332	8.03525	7.7263	1.11758e-12	3.15898e-11	18.2395
NES	3.34571	9.40375	7.72316	1.13781e-12	3.19489e-11	18.2655
KDELC1	2.52249	3.19294	7.71956	1.16155e-12	3.25618e-11	18.3578
HOXA5	6.79789	1.44455	7.71264	1.20845e-12	3.37651e-11	18.289
JUB	2.98542	3.30161	7.70996	1.22715e-12	3.42312e-11	18.2994
RPLP0	2.33826	9.78802	7.70109	1.29102e-12	3.59539e-11	18.1537
IFNAR2	1.30156	4.90791	7.69985	1.30019e-12	3.61501e-11	18.1062
GINS2	3.33716	3.97638	7.69142	1.3644e-12	3.76274e-11	18.1449
CARD8	1.4249	5.19409	7.68411	1.42261e-12	3.91394e-11	17.9976
FAM125A	1.6935	5.22649	7.67757	1.47676e-12	4.04634e-11	17.959
MTHFD2	3.0084	5.67518	7.67566	1.49295e-12	4.08411e-11	17.9271
TMEM45A	3.7563	4.36515	7.6566	1.66457e-12	4.5172e-11	17.9126
RCC1	3.90689	4.15414	7.65515	1.67841e-12	4.54749e-11	17.9252
KDELR2	1.7734	7.96586	7.65314	1.69781e-12	4.59216e-11	17.8268
HAUS8	2.24468	3.03013	7.6526	1.703e-12	4.59216e-11	17.9921
RAB13	2.14572	6.2097	7.64418	1.78679e-12	4.77265e-11	17.7404
IGF2BP3	5.06009	3.99756	7.64245	1.80451e-12	4.80685e-11	17.8697
DSCC1	2.05078	3.117	7.62519	1.9909e-12	5.25178e-11	17.8374
RP9	1.64283	3.8519	7.61701	2.08583e-12	5.47667e-11	17.7418
DDX39	1.92477	6.34705	7.6152	2.1075e-12	5.51173e-11	17.5778
LOC374443	2.31365	2.49648	7.61508	2.10892e-12	5.51173e-11	17.7914
TNIP2	1.51392	4.887	7.61266	2.13818e-12	5.57964e-11	17.6199
ZNF20	1.80819	3.18091	7.60968	2.1747e-12	5.65755e-11	17.7489
TGFBI	4.46666	7.30728	7.60035	2.29321e-12	5.94764e-11	17.5106
CASP4	3.20124	4.4143	7.59714	2.33556e-12	6.02985e-11	17.576
BMP1	2.24096	5.72828	7.59009	2.43105e-12	6.22907e-11	17.4466
HMGB2	2.26598	6.8448	7.57905	2.58841e-12	6.57279e-11	17.3807
GSC	5.48874	0.716536	7.57739	2.61283e-12	6.62415e-11	17.5084
SEC11A	1.72605	6.65039	7.57509	2.64725e-12	6.69218e-11	17.3556
CLDN7	3.2519	0.136786	7.57427	2.6596e-12	6.70344e-11	17.455
MUTED	1.42279	3.88729	7.56471	2.80796e-12	7.05644e-11	17.4482
RELA	1.03622	6.70071	7.56236	2.8456e-12	7.14047e-11	17.2854
SFT2D3	1.23772	4.15303	7.56183	2.85423e-12	7.15158e-11	17.4061
COQ2	1.60587	3.65679	7.55953	2.89164e-12	7.224e-11	17.4404
CALD1	2.15527	8.02709	7.55475	2.97117e-12	7.41177e-11	17.2798
PFN1	1.61929	8.82619	7.55082	3.0381e-12	7.56763e-11	17.2846
MS4A6A	4.13978	5.9171	7.54865	3.07578e-12	7.63114e-11	17.2109
FANCC	2.37664	3.86262	7.54857	3.07707e-12	7.63114e-11	17.3612
PLK1	3.58393	4.54174	7.54746	3.09655e-12	7.66824e-11	17.2875
DBR1	1.00722	4.55757	7.54176	3.19817e-12	7.89687e-11	17.2543
NID1	3.25383	6.78283	7.53417	3.33867e-12	8.21991e-11	17.1297
DEPDC1	3.75583	3.1008	7.5161	3.69837e-12	9.06608e-11	17.2367
ANO6	2.05591	6.63146	7.51499	3.72168e-12	9.11007e-11	17.0209
CENPH	2.87307	3.67221	7.5141	3.74055e-12	9.14308e-11	17.1881
DCAF13	1.56325	5.51955	7.51156	3.79454e-12	9.24845e-11	17.0173
ALG8	1.20894	5.22807	7.50366	3.96803e-12	9.64361e-11	16.9891
FAM86A	1.25776	4.4154	7.50265	3.9908e-12	9.6851e-11	17.0515
ALG3	1.38394	5.21138	7.48929	4.30372e-12	1.03705e-10	16.9104
GPR65	3.89574	3.03422	7.47582	4.64381e-12	1.11425e-10	17.0186
MKS1	1.24693	4.11642	7.47309	4.71598e-12	1.12997e-10	16.9189
NEIL3	4.02919	1.80985	7.46189	5.02374e-12	1.19528e-10	16.9405
RNFT1	1.79521	4.14791	7.45278	5.28858e-12	1.25303e-10	16.8037
VASP	1.70098	5.66155	7.45169	5.32096e-12	1.25895e-10	16.68
PPIC	2.77636	4.14414	7.44785	5.43761e-12	1.28476e-10	16.7769
PRRX1	2.68722	6.34878	7.44198	5.62019e-12	1.32421e-10	16.6148
TFPI	4.11153	4.88287	7.43529	5.83615e-12	1.36563e-10	16.6359
TEX261	1.15786	7.22427	7.42372	6.22876e-12	1.44951e-10	16.5276
PPPDE1	1.80949	5.8179	7.42345	6.23823e-12	1.44973e-10	16.5193
TNFRSF12A	3.91238	5.87383	7.42141	6.31048e-12	1.46252e-10	16.5065
UHRF1	3.86634	4.52293	7.41916	6.39061e-12	1.47706e-10	16.5799
C2orf28	2.05447	7.17624	7.41529	6.53139e-12	1.5055e-10	16.4797
CPXM1	4.11762	5.81655	7.40513	6.91549e-12	1.58543e-10	16.4182
TTC26	2.42089	2.9278	7.39981	7.12517e-12	1.62627e-10	16.6075
FBXO5	2.41645	4.02503	7.39818	7.19088e-12	1.63751e-10	16.5162
BAZ1A	1.95764	4.69033	7.39368	7.3748e-12	1.67267e-10	16.4235
COL4A2	3.64929	8.40306	7.38675	7.66764e-12	1.73446e-10	16.3631
FKBP7	2.54134	3.32055	7.37966	7.97883e-12	1.80006e-10	16.4778
MORC4	1.76455	4.41087	7.37297	8.28389e-12	1.84924e-10	16.3373
ANXA2P2	3.78804	6.81986	7.37061	8.39441e-12	1.87145e-10	16.2254
USP39	1.09082	6.12787	7.3639	8.71631e-12	1.94066e-10	16.1853
RAD54B	2.2186	2.94533	7.36154	8.83243e-12	1.96394e-10	16.3987
GUSB	2.12888	6.21501	7.35318	9.25605e-12	2.04476e-10	16.1256
MMP14	3.50247	7.57705	7.35065	9.3881e-12	2.07124e-10	16.1361
INTS12	1.25766	5.01688	7.34823	9.51604e-12	2.09131e-10	16.1461
NEK2	3.77969	3.19399	7.33385	1.0314e-11	2.24634e-10	16.2363
PTPN12	1.55169	6.70152	7.3093	1.18316e-11	2.55719e-10	15.8869
DHX40	1.37701	6.73743	7.30845	1.18875e-11	2.56486e-10	15.8828
CNPY4	2.0305	5.1701	7.30738	1.19588e-11	2.57485e-10	15.911
STK17B	2.29156	4.97036	7.30703	1.19822e-11	2.57663e-10	15.9239
SDCCAG3	1.47079	5.39428	7.30648	1.2019e-11	2.58128e-10	15.8925
ZNF480	1.59448	4.16096	7.29605	1.27402e-11	2.70876e-10	15.9432
GINS4	2.53762	3.1199	7.29369	1.29091e-11	2.73783e-10	16.0227
C12orf48	2.67736	2.7201	7.28977	1.31946e-11	2.7914e-10	16.0172
SEPT2	1.33193	9.68503	7.28878	1.32675e-11	2.80263e-10	15.8696
ABCB7	1.30699	4.62718	7.28436	1.35988e-11	2.8662e-10	15.8302
LMAN2L	1.36008	5.43841	7.2832	1.36868e-11	2.87555e-10	15.7629
TP53INP1	1.82869	5.1665	7.28311	1.36939e-11	2.87555e-10	15.7785
VPS25	1.33277	5.7955	7.27894	1.40164e-11	2.93915e-10	15.7257
ZNF207	0.890755	7.37796	7.27577	1.42657e-11	2.98088e-10	15.7194
TK1	3.1002	4.18647	7.27295	1.44917e-11	3.02439e-10	15.8145
ERGIC3	1.62037	8.09767	7.27263	1.45176e-11	3.02608e-10	15.7269
PPP1R14B	2.02844	5.49974	7.25814	1.5738e-11	3.26045e-10	15.6229
RUVBL1	1.42746	6.04784	7.25772	1.57755e-11	3.26423e-10	15.6044
GPX8	4.43846	3.90697	7.25497	1.60185e-11	3.30647e-10	15.7468
HAS2	3.77596	3.456	7.24915	1.65464e-11	3.40716e-10	15.7585
HELLS	3.58673	1.66586	7.24779	1.66719e-11	3.42884e-10	15.7856
UBTD2	1.3154	5.42383	7.23892	1.75154e-11	3.58496e-10	15.5219
ARL6IP6	1.54265	4.9176	7.23298	1.81031e-11	3.68231e-10	15.5241
FN1	3.18411	10.1479	7.2329	1.81112e-11	3.68231e-10	15.581
CHEK1	2.23722	3.74228	7.2328	1.81211e-11	3.68231e-10	15.6437
ABHD4	1.92594	6.53113	7.22319	1.91157e-11	3.86132e-10	15.4145
POFUT1	1.64305	6.7321	7.21991	1.94666e-11	3.91823e-10	15.399
NT5DC2	2.51466	6.51592	7.21952	1.95089e-11	3.9221e-10	15.3944
LIMA1	2.66246	7.15185	7.19945	2.18076e-11	4.35401e-10	15.2967
IFI30	3.60015	6.9003	7.19373	2.25114e-11	4.48854e-10	15.2596
CDK2AP1	1.71012	8.66433	7.1888	2.31343e-11	4.60733e-10	15.2906
PLP2	3.71516	5.88893	7.18858	2.31635e-11	4.60745e-10	15.2307
TACC3	3.24484	5.18627	7.17708	2.46864e-11	4.87642e-10	15.1998
MMP2	3.52953	6.86893	7.1661	2.62347e-11	5.15828e-10	15.1089
GINS3	1.97754	3.8354	7.15547	2.78239e-11	5.42678e-10	15.2161
LOC100271831	5.89247	0.568399	7.15231	2.83141e-11	5.50344e-10	15.2357
S1PR3	2.74114	6.25486	7.1466	2.92219e-11	5.654e-10	14.9978
DZIP1L	2.1329	2.02698	7.14508	2.94678e-11	5.6951e-10	15.2466
C13orf34	2.07032	2.79022	7.1354	3.10874e-11	5.97412e-10	15.1863
HOXA1	5.12035	0.380225	7.13439	3.12607e-11	5.99167e-10	15.133
HOXA10	7.03004	2.40992	7.11287	3.52026e-11	6.63731e-10	15.0754
LYPLA1	2.12872	6.15192	7.10804	3.61543e-11	6.80166e-10	14.79
PSMB8	2.68795	6.41167	7.10319	3.71324e-11	6.97794e-10	14.7629
TIMELESS	2.38448	5.26249	7.09311	3.92525e-11	7.31966e-10	14.7406
SF3B14	1.30591	5.95619	7.08212	4.17022e-11	7.71719e-10	14.653
MACC1	3.47546	0.0602025	7.08117	4.19212e-11	7.74926e-10	14.8401
SHMT2	1.92183	6.78451	7.07632	4.30546e-11	7.93288e-10	14.6218
APOBEC3C	3.08956	3.42551	7.07202	4.40835e-11	8.11367e-10	14.8085
DPEP1	6.36853	2.01612	7.07111	4.43062e-11	8.14582e-10	14.8548
ANG	2.92167	2.65401	7.06249	4.64558e-11	8.5134e-10	14.8026
TYMS	3.08709	6.00511	7.0552	4.83549e-11	8.81388e-10	14.5071
DBF4	2.36456	4.07661	7.05118	4.94324e-11	8.96219e-10	14.6288
LAMC1	2.69666	7.2771	7.05033	4.96639e-11	8.99456e-10	14.4939
TSEN34	1.34306	5.72701	7.04974	4.98266e-11	9.01443e-10	14.4844
PLSCR3	1.36758	4.97276	7.04244	5.1864e-11	9.35313e-10	14.489
E2F5	2.14725	4.33716	7.03605	5.37133e-11	9.66612e-10	14.5181
MSR1	3.63219	5.97043	7.0313	5.51295e-11	9.89005e-10	14.3793
TRIM21	2.2602	4.3097	7.03129	5.51323e-11	9.89005e-10	14.4957
SRPX2	5.02384	4.31023	7.02631	5.66602e-11	1.01427e-09	14.469
CPSF3	1.11065	5.44848	7.01674	5.97106e-11	1.06551e-09	14.319
NKIRAS2	1.46036	5.88173	7.01129	6.15181e-11	1.09546e-09	14.2737
EDEM2	1.70677	5.29325	7.00763	6.27635e-11	1.11297e-09	14.2791
CDCA4	2.50199	3.75638	6.99611	6.68474e-11	1.17923e-09	14.3708
NUDT1	1.97633	4.55201	6.99496	6.72706e-11	1.18547e-09	14.2746
RELL1	1.39779	4.96589	6.99453	6.74288e-11	1.18703e-09	14.2328
HAUS1	2.22991	4.60566	6.98754	7.00559e-11	1.22692e-09	14.2291
PRR11	2.85927	2.17939	6.97773	7.39132e-11	1.28769e-09	14.3632
PHEX	3.44908	0.544426	6.97721	7.41241e-11	1.28769e-09	14.3212
SGOL2	2.3129	3.69203	6.9688	7.76084e-11	1.34395e-09	14.2325
CYP20A1	1.0659	4.83391	6.96293	8.01368e-11	1.38632e-09	14.0754
KIAA0040	3.21093	5.45543	6.95312	8.4542e-11	1.45512e-09	13.9782
DERA	1.81603	5.31296	6.95171	8.5191e-11	1.46332e-09	13.9787
WDR77	0.949689	5.69964	6.94581	8.79796e-11	1.50665e-09	13.9285
ANTXR2	2.58279	4.6707	6.94428	8.8716e-11	1.51468e-09	13.9918
TMEM60	1.56755	4.5776	6.94163	9.00068e-11	1.53518e-09	13.9873
TMX1	1.67821	6.21381	6.93862	9.14921e-11	1.55582e-09	13.8799
ATP6V1C2	1.68729	2.25123	6.91802	1.0235e-10	1.71811e-09	14.0496
CENPL	1.86116	3.45447	6.9145	1.04329e-10	1.74787e-09	13.969
GMNN	2.18573	4.84931	6.91288	1.05248e-10	1.76153e-09	13.8075
KDELC2	2.28673	5.49629	6.91143	1.06083e-10	1.77049e-09	13.7539
MCM5	2.02429	5.87876	6.90811	1.08017e-10	1.80078e-09	13.7224
PGLS	1.47501	5.8804	6.90169	1.11852e-10	1.86106e-09	13.6882
B2M	2.5151	11.1985	6.89949	1.13194e-10	1.87971e-09	13.8277
C19orf40	1.91424	1.03458	6.89816	1.14019e-10	1.88787e-09	13.9295
DOK1	1.5174	4.7617	6.89775	1.14268e-10	1.89015e-09	13.7354
STXBP4	1.72802	2.85287	6.89111	1.18465e-10	1.95577e-09	13.89
RNASEH2A	2.31924	5.27446	6.88767	1.207e-10	1.99072e-09	13.6403
SSR2	1.84323	7.82788	6.87771	1.27402e-10	2.0891e-09	13.5907
POLR2J	1.6133	6.62768	6.87603	1.28567e-10	2.10617e-09	13.5478
KIF11	2.89195	4.08248	6.86202	1.38707e-10	2.25273e-09	13.622
TMEM150A	1.48241	4.45727	6.86057	1.39802e-10	2.26834e-09	13.5704
STEAP3	3.67238	6.24641	6.85742	1.42208e-10	2.30518e-09	13.4478
FNDC3B	2.17225	5.45088	6.85672	1.42743e-10	2.30945e-09	13.4658
KIF18B	4.00288	3.70792	6.85576	1.43487e-10	2.31806e-09	13.6329
MSN	2.15347	9.0341	6.8482	1.49485e-10	2.40024e-09	13.479
CDCA7L	2.96079	5.47059	6.84686	1.5057e-10	2.41537e-09	13.4125
TXNDC12	1.34299	6.66467	6.84379	1.53093e-10	2.44918e-09	13.3775
MED20	1.67564	4.81078	6.84377	1.5311e-10	2.44918e-09	13.4445
ST14	3.97003	3.73081	6.84335	1.53454e-10	2.45238e-09	13.565
LIMD1	2.11187	5.44128	6.84271	1.53994e-10	2.4587e-09	13.3921
PRRC1	1.11343	5.58086	6.84073	1.5565e-10	2.48048e-09	13.3748
PALLD	1.92759	7.30307	6.83819	1.57803e-10	2.51008e-09	13.3629
STT3A	1.18801	6.80464	6.83714	1.58701e-10	2.52199e-09	13.3445
MANF	1.70187	5.84408	6.83529	1.60298e-10	2.54333e-09	13.337
IQGAP3	3.43013	3.78242	6.82872	1.66086e-10	2.63196e-09	13.4822
MMP9	7.04141	4.30723	6.82524	1.69246e-10	2.67955e-09	13.4013
SIGLEC7	3.8495	2.05643	6.82313	1.7118e-10	2.70764e-09	13.557
G3BP1	1.07599	6.74031	6.81561	1.78277e-10	2.81204e-09	13.2296
MRPL42	1.53633	5.25756	6.81433	1.79515e-10	2.82632e-09	13.2531
TMCO1	1.23782	7.07564	6.81194	1.81845e-10	2.85771e-09	13.2175
PLEKHA9	1.55825	1.66959	6.80848	1.85267e-10	2.90343e-09	13.4802
CSRP2	3.06344	6.75347	6.80794	1.85811e-10	2.90927e-09	13.1893
TRAM1	1.70526	7.52246	6.79831	1.95715e-10	3.05028e-09	13.1596
HAS2AS	2.7272	0.313538	6.79645	1.97684e-10	3.07815e-09	13.3827
DHRSX	2.1226	4.94518	6.78596	2.09182e-10	3.24825e-09	13.1276
ARAF	1.19042	5.75187	6.77963	2.16436e-10	3.34864e-09	13.0457
TTC27	1.13721	4.05906	6.7752	2.21662e-10	3.41395e-09	13.168
C17orf95	1.25153	4.47061	6.7612	2.38992e-10	3.65108e-09	13.0455
LRRC59	0.970448	7.16581	6.7553	2.46695e-10	3.76536e-09	12.9216
CD58	2.77474	4.0755	6.73941	2.6867e-10	4.06788e-09	12.9786
MCM2	2.57325	6.1472	6.73755	2.71368e-10	4.10508e-09	12.8163
GLB1	1.39998	6.08538	6.73361	2.77163e-10	4.18901e-09	12.7962
PRKD1	1.72152	4.978	6.7317	2.80023e-10	4.22471e-09	12.8397
MPZL1	1.54374	7.0478	6.72751	2.86374e-10	4.31287e-09	12.7725
THG1L	1.33734	2.7597	6.71151	3.1202e-10	4.67837e-09	12.9595
DCPS	1.28992	4.10997	6.71104	3.12807e-10	4.68604e-09	12.8263
ZDHHC4	1.3831	6.39991	6.70868	3.16779e-10	4.73301e-09	12.6638
JAM2	1.79706	5.93204	6.70557	3.22103e-10	4.80412e-09	12.652
S100A11	3.03181	7.01818	6.70417	3.2452e-10	4.83168e-09	12.6494
SEC61B	1.41023	6.08065	6.69878	3.34024e-10	4.95581e-09	12.6137
EEF1A1	1.86341	11.9174	6.6971	3.37041e-10	4.99185e-09	12.789
CENPI	3.51412	1.00487	6.69686	3.37468e-10	4.99382e-09	12.8961
ECSCR	2.95866	2.54566	6.69134	3.47582e-10	5.13009e-09	12.8653
IGFBP7	2.92456	9.29626	6.68975	3.50544e-10	5.16931e-09	12.6564
CCNB1	2.76278	5.49095	6.67393	3.81457e-10	5.6057e-09	12.5023
MKI67IP	1.08871	5.72822	6.6675	3.94783e-10	5.78652e-09	12.4586
BTG3	1.73178	5.71374	6.66208	4.06362e-10	5.92842e-09	12.4308
VAT1	1.51349	7.81448	6.66053	4.0973e-10	5.96955e-09	12.448
ALG6	1.86693	4.22206	6.65354	4.2531e-10	6.16481e-09	12.5132
CD44	3.37435	8.99931	6.64987	4.33696e-10	6.26499e-09	12.4376
GAS2L3	3.50765	1.77625	6.64604	4.4265e-10	6.3889e-09	12.6473
LOC151534	2.81605	1.64028	6.63819	4.61538e-10	6.65587e-09	12.6071
OSTC	2.01722	6.02012	6.63557	4.68033e-10	6.7199e-09	12.285
TAGLN2	2.89199	8.67502	6.63288	4.74771e-10	6.80051e-09	12.337
DEPDC1B	3.44518	2.76491	6.63257	4.75548e-10	6.80591e-09	12.5525
SPC24	4.30704	1.14654	6.62985	4.82503e-10	6.88803e-09	12.5588
RPL23	1.63211	8.60788	6.62868	4.85518e-10	6.90207e-09	12.3126
TTC31	1.27228	4.29768	6.62156	5.04238e-10	7.1478e-09	12.338
NMI	2.42157	4.0271	6.61758	5.15031e-10	7.28505e-09	12.3512
CXCR4	2.81213	6.05899	6.61028	5.35388e-10	7.52912e-09	12.1528
SC65	1.76248	5.17391	6.60628	5.46884e-10	7.67173e-09	12.17
ANXA1	3.86326	7.92238	6.60548	5.49212e-10	7.69803e-09	12.1659
RNF135	2.05551	4.35499	6.58655	6.07254e-10	8.42812e-09	12.1499
1	0.996517	3.76542	6.58234	6.20961e-10	8.61134e-09	12.202
C17orf53	2.22858	1.98103	6.58179	6.22766e-10	8.62932e-09	12.319
GINS1	2.51352	4.55799	6.57885	6.32544e-10	8.73631e-09	12.0862
ODC1	1.95405	7.74079	6.5655	6.78914e-10	9.32368e-09	11.9518
CASP2	1.70751	5.55884	6.5643	6.83221e-10	9.37525e-09	11.9293
BTN2A3	2.58587	-0.0417463	6.56014	6.98433e-10	9.56854e-09	12.1778
HMGN1	1.31405	6.81507	6.55826	7.05405e-10	9.65626e-09	11.8858
HMGN4	1.3076	6.46631	6.55146	7.31226e-10	9.96955e-09	11.8461
SPINK8	4.56249	-0.0705749	6.54995	7.37112e-10	1.00257e-08	12.126
RFC2	1.63751	5.80861	6.54427	7.59587e-10	1.02412e-08	11.8166
TMEM179B	1.66544	5.63651	6.54039	7.75318e-10	1.04367e-08	11.8026
CTNNAL1	1.86594	4.95794	6.53954	7.78795e-10	1.04752e-08	11.8426
BST1	2.74502	2.05265	6.53798	7.85249e-10	1.05537e-08	12.0958
GBE1	1.8729	5.52127	6.53666	7.90734e-10	1.0616e-08	11.7883
BARD1	2.42041	2.74844	6.53656	7.91135e-10	1.0616e-08	12.0625
PLEK2	3.68958	1.2865	6.52555	8.38492e-10	1.1216e-08	12.0346
CD93	2.93539	6.00896	6.52389	8.45851e-10	1.13055e-08	11.7067
CSTA	4.22555	1.19767	6.52173	8.55539e-10	1.1426e-08	12.0144
RGL2	1.1328	6.37132	6.52063	8.60508e-10	1.14834e-08	11.6868
STON1	3.22596	4.54303	6.51696	8.77319e-10	1.1678e-08	11.769
ITGA5	2.71322	6.17254	6.51566	8.83389e-10	1.1738e-08	11.662
POPDC2	1.88803	1.37759	6.51227	8.99282e-10	1.19165e-08	11.9687
FADD	1.16377	5.03052	6.51182	9.01433e-10	1.19357e-08	11.6936
ANXA2	3.28543	7.81724	6.50946	9.12696e-10	1.20567e-08	11.6658
MAPKAPK2	1.22262	6.75926	6.49983	9.60225e-10	1.2655e-08	11.5835
SLC10A7	1.25367	3.24573	6.49476	9.86151e-10	1.29426e-08	11.8111
CYP19A1	4.27203	1.44204	6.49146	1.00343e-09	1.31328e-08	11.8647
SLC31A1	1.14561	5.96396	6.48089	1.06079e-09	1.38089e-08	11.4864
NUP35	1.44544	4.10607	6.47856	1.07384e-09	1.39682e-08	11.6261
SAAL1	1.37115	3.6315	6.47659	1.08504e-09	1.40923e-08	11.6764
DPAGT1	0.911615	5.29126	6.46208	1.17096e-09	1.51251e-08	11.4184
NXT2	2.02038	4.6599	6.46013	1.183e-09	1.52524e-08	11.4643
BZW1	1.18004	7.97868	6.46007	1.18334e-09	1.52524e-08	11.4186
LYAR	1.27994	3.59456	6.45844	1.19355e-09	1.53606e-08	11.5884
NAGA	1.55607	5.70941	6.45728	1.20083e-09	1.54426e-08	11.3722
NUDT5	1.38468	4.665	6.45572	1.21069e-09	1.55532e-08	11.4412
HOXD9	6.45207	1.26869	6.45425	1.22006e-09	1.56543e-08	11.6772
SMAD5	1.23561	6.24098	6.45222	1.23312e-09	1.581e-08	11.3356
NAT1	2.63921	1.42768	6.4488	1.25542e-09	1.60716e-08	11.651
CD99	2.80536	8.87114	6.44792	1.26122e-09	1.61216e-08	11.3914
TPRKB	1.39999	4.14384	6.44338	1.29161e-09	1.64606e-08	11.4417
HOXA3	6.40062	1.4117	6.44187	1.30186e-09	1.65663e-08	11.6163
IRX5	4.83962	0.699467	6.4409	1.30845e-09	1.66004e-08	11.6026
CBFB	1.27094	5.99571	6.43809	1.32789e-09	1.68285e-08	11.2664
ZNF558	1.45218	5.14379	6.4378	1.32986e-09	1.68344e-08	11.3049
DRAM2	1.52647	5.36787	6.43501	1.34949e-09	1.70447e-08	11.2748
BRCA2	2.79708	1.77934	6.43124	1.37638e-09	1.73714e-08	11.5622
PPP4R1	1.06715	6.3375	6.43059	1.38106e-09	1.74047e-08	11.2247
PPIB	1.71375	8.68901	6.42346	1.43353e-09	1.79859e-08	11.2594
SMARCE1	1.12022	6.95694	6.41979	1.46137e-09	1.8308e-08	11.1775
ANTXR1	1.83537	7.39854	6.41848	1.47142e-09	1.84203e-08	11.184
RNF122	2.6119	4.03793	6.41544	1.49494e-09	1.87011e-08	11.3132
PDPN	3.84122	7.6083	6.41214	1.52099e-09	1.90109e-08	11.1593
BRI3	1.57966	6.49596	6.41148	1.5262e-09	1.905e-08	11.1275
CBX3	1.45946	7.72463	6.40959	1.54133e-09	1.92248e-08	11.1508
RECQL	1.33833	5.21248	6.40824	1.55227e-09	1.93328e-08	11.1488
RFXANK	1.34388	5.67007	6.40515	1.57752e-09	1.95789e-08	11.1074
TNFSF13B	3.35141	2.60194	6.40424	1.58504e-09	1.96546e-08	11.4015
LOC401397	1.63663	5.75033	6.40359	1.5904e-09	1.96881e-08	11.0965
FLJ40852	2.51182	2.19632	6.40349	1.59123e-09	1.96881e-08	11.415
HMGN2	1.81987	8.57078	6.39293	1.68141e-09	2.06708e-08	11.0993
AFAP1L1	2.88309	4.48556	6.39162	1.69296e-09	2.07654e-08	11.1352
ERGIC1	1.18572	7.62887	6.3892	1.71445e-09	2.09986e-08	11.0433
PLEKHA4	3.06414	5.87939	6.38857	1.72014e-09	2.10532e-08	11.0162
RCN1	1.64251	7.18553	6.38471	1.75507e-09	2.14652e-08	11.0049
LPCAT3	1.498	5.45318	6.37847	1.8131e-09	2.21271e-08	10.9819
CALU	2.0823	8.09647	6.37598	1.83675e-09	2.23676e-08	10.9943
MS4A4A	3.79648	4.33881	6.36643	1.93041e-09	2.34074e-08	11.0256
GALNT1	1.20708	6.58978	6.36035	1.99249e-09	2.40568e-08	10.8681
CRLS1	1.27493	5.99043	6.3602	1.99399e-09	2.40568e-08	10.8696
CASP8	2.15138	3.53004	6.36008	1.99529e-09	2.40568e-08	11.098
NONO	1.04917	8.48675	6.35877	2.00896e-09	2.42044e-08	10.9224
FIBIN	2.01592	6.60071	6.35591	2.03904e-09	2.4532e-08	10.8456
ITGB3BP	1.76146	3.73139	6.35123	2.08923e-09	2.51003e-08	11.0282
ADPRH	1.8442	3.73515	6.3492	2.11137e-09	2.53305e-08	11.0175
DDOST	1.19341	7.91179	6.34594	2.14748e-09	2.56911e-08	10.8346
C6orf145	1.79051	5.91286	6.33802	2.23764e-09	2.66384e-08	10.7586
CLEC2D	1.40434	4.13687	6.32853	2.35067e-09	2.79449e-08	10.8602
OVCA2	1.74238	5.05542	6.327	2.36939e-09	2.81477e-08	10.7489
CHCHD8	1.46912	5.75705	6.32008	2.45588e-09	2.90938e-08	10.6723
RPS15A	2.05649	8.46205	6.31841	2.47722e-09	2.93262e-08	10.7172
RYK	1.26147	5.46002	6.30545	2.64925e-09	3.12105e-08	10.6115
P4HB	1.37951	9.09149	6.30471	2.65948e-09	3.13093e-08	10.6729
TBX15	3.38526	3.08828	6.30058	2.717e-09	3.19421e-08	10.8462
MR1	2.34012	3.37313	6.29846	2.74694e-09	3.22718e-08	10.8066
PVT1	2.37789	1.98408	6.29523	2.79317e-09	3.27469e-08	10.8817
TGIF2	2.17349	4.41434	6.29206	2.83933e-09	3.32423e-08	10.6405
TCF12	2.0086	7.82888	6.27778	3.05688e-09	3.5593e-08	10.487
HOXD10	6.72255	1.36219	6.27366	3.12247e-09	3.62574e-08	10.7828
MAN2B1	1.84614	6.50432	6.2718	3.15269e-09	3.65828e-08	10.4195
LOXL2	3.51873	5.42937	6.26973	3.18656e-09	3.69258e-08	10.4331
RHOA	0.981305	9.39585	6.26246	3.30833e-09	3.82587e-08	10.4724
PDIA6	1.53549	8.28332	6.25873	3.37261e-09	3.89225e-08	10.4094
MFAP2	4.81004	2.3633	6.25852	3.37623e-09	3.89378e-08	10.6868
C1orf131	1.12234	3.95054	6.25414	3.45325e-09	3.97595e-08	10.5116
TMEM138	1.24625	4.5893	6.25314	3.47109e-09	3.99235e-08	10.4237
COL3A1	5.24294	7.36884	6.24991	3.52946e-09	4.05399e-08	10.3294
PSMC3IP	2.00474	3.37906	6.24922	3.54188e-09	4.0655e-08	10.5601
NOL11	0.959748	5.40104	6.24632	3.59529e-09	4.12402e-08	10.317
TANC1	1.51033	6.10433	6.24413	3.63609e-09	4.1652e-08	10.2814
THADA	0.870565	5.19409	6.24387	3.64088e-09	4.16788e-08	10.3188
RPS2	1.47955	8.26617	6.24317	3.65406e-09	4.17733e-08	10.3306
SNX7	1.69632	4.85496	6.23924	3.72879e-09	4.2599e-08	10.3253
TRIM4	1.66702	5.78038	6.23194	3.87144e-09	4.41692e-08	10.2276
CPNE3	1.3368	7.09562	6.22691	3.97287e-09	4.51748e-08	10.2053
TCF3	1.83095	6.5283	6.22644	3.98241e-09	4.52227e-08	10.1918
RUNX3	2.47578	2.55001	6.22475	4.0173e-09	4.55276e-08	10.51
LDLRAD3	1.88811	5.86752	6.22388	4.03522e-09	4.56697e-08	10.1846
FAM114A2	1.19666	4.66923	6.22	4.1166e-09	4.65288e-08	10.2486
MCM3	1.60635	6.43563	6.21673	4.18628e-09	4.72535e-08	10.1424
NUP54	1.02368	5.24898	6.21405	4.24415e-09	4.77798e-08	10.1655
RPSAP58	1.97422	9.09739	6.2112	4.3068e-09	4.83888e-08	10.2038
DRAM1	2.43896	4.2953	6.20971	4.33996e-09	4.8697e-08	10.2432
C4orf47	3.66879	0.983601	6.20469	4.45319e-09	4.99015e-08	10.4444
SSBP1	1.36204	6.33199	6.20433	4.46143e-09	4.99609e-08	10.0803
NSMAF	1.02559	5.25078	6.19967	4.56923e-09	5.1e-08	10.0934
ADAMDEC1	6.02293	0.692585	6.19686	4.63558e-09	5.16727e-08	10.4039
CHCHD3	1.14318	5.85372	6.19582	4.66035e-09	5.18808e-08	10.0446
ABHD5	1.2065	5.34323	6.19354	4.71508e-09	5.24556e-08	10.0562
SLC30A7	1.1911	4.952	6.18508	4.92404e-09	5.45304e-08	10.0452
PECI	1.40473	6.45202	6.17899	5.08001e-09	5.61113e-08	9.95379
PRKD2	1.53293	5.08845	6.17709	5.12949e-09	5.65109e-08	9.99344
ITGA1	2.70939	4.53653	6.17522	5.17884e-09	5.69807e-08	10.0409
RPSAP9	1.68253	1.00895	6.17442	5.20021e-09	5.71787e-08	10.2973
CENPF	3.35331	5.3806	6.17421	5.20564e-09	5.72014e-08	9.95744
ATAD2	1.97826	5.04175	6.16865	5.35582e-09	5.87376e-08	9.95534
CSDA	2.11611	6.23641	6.16838	5.36328e-09	5.87816e-08	9.90113
HOXA7	7.73453	2.54012	6.1677	5.38204e-09	5.88944e-08	10.2296
METTL7B	4.92098	6.32231	6.16665	5.41089e-09	5.90747e-08	9.89222
MFAP3	0.850436	5.5113	6.16505	5.45551e-09	5.94091e-08	9.90434
2	1.90262	5.78459	6.16077	5.57594e-09	6.05266e-08	9.8718
SLC16A4	3.01862	4.60531	6.15774	5.6629e-09	6.1392e-08	9.94553
INTS9	1.04006	4.54194	6.15535	5.73261e-09	6.2029e-08	9.94142
DDX59	1.02079	4.23835	6.15436	5.76166e-09	6.23036e-08	9.97537
SFRS9	0.926907	7.07662	6.15108	5.85889e-09	6.32343e-08	9.82606
ABCC3	5.27358	5.08736	6.14709	5.97949e-09	6.4454e-08	9.84421
ZCCHC4	1.07855	3.2472	6.14594	6.01471e-09	6.47925e-08	10.0629
HOXB7	5.95034	1.40254	6.14404	6.07341e-09	6.53835e-08	10.1493
RBL1	1.98529	3.16624	6.14187	6.14098e-09	6.60272e-08	10.0514
DCAF12	1.1872	5.96457	6.13898	6.23211e-09	6.69223e-08	9.75861
PARP9	2.2013	6.26348	6.12849	6.57426e-09	7.02876e-08	9.70247
ITGA4	3.24463	3.60064	6.12849	6.57447e-09	7.02876e-08	9.93433
HM13	1.16764	7.40596	6.1278	6.59736e-09	7.04437e-08	9.72106
HNF4G	3.13765	2.02651	6.12661	6.63742e-09	7.0827e-08	10.0525
EMP3	3.331	6.3743	6.12596	6.65965e-09	7.09965e-08	9.6898
HOXD8	6.02396	1.14068	6.12392	6.72929e-09	7.15824e-08	10.0529
MAP7D3	2.04331	3.23896	6.12089	6.8339e-09	7.26043e-08	9.94048
B4GALT4	1.22466	4.89751	6.12041	6.85035e-09	7.26882e-08	9.72909
TM9SF1	1.3786	6.2449	6.113	7.11377e-09	7.49217e-08	9.62575
EFNA4	2.39806	2.05683	6.10649	7.35301e-09	7.72498e-08	9.95352
LAPTM4A	1.51774	8.24584	6.10534	7.39615e-09	7.7655e-08	9.64309
TIMP4	3.93664	6.07175	6.10186	7.52823e-09	7.88955e-08	9.57236
ZNRD1	1.75409	4.18543	6.1012	7.55361e-09	7.91127e-08	9.71968
CALR	1.34001	9.82308	6.09591	7.75913e-09	8.10653e-08	9.66066
PPP1R3B	2.31395	4.52031	6.0951	7.79138e-09	8.12523e-08	9.64573
BRIP1	3.30583	1.68174	6.09372	7.84621e-09	8.16737e-08	9.90167
GLT8D1	0.924025	6.30046	6.09073	7.96591e-09	8.26923e-08	9.51528
MEX3A	3.5591	4.99691	6.09067	7.96841e-09	8.26923e-08	9.57235
PDIA5	2.37585	3.47902	6.08819	8.0694e-09	8.36893e-08	9.7517
LOC100270710	2.43743	2.35949	6.08655	8.13706e-09	8.43395e-08	9.84315
HNRNPF	1.0509	6.98365	6.07732	8.52703e-09	8.79521e-08	9.45783
GAPT	3.31768	1.79351	6.07661	8.55746e-09	8.82125e-08	9.81643
OST4	1.68805	7.05221	6.07581	8.59233e-09	8.85182e-08	9.45229
FBXO8	1.31939	4.85592	6.07394	8.6741e-09	8.92524e-08	9.50345
C14orf109	1.29469	4.33945	6.0731	8.71133e-09	8.94729e-08	9.56049
SAP30	1.36997	4.74455	6.07274	8.72716e-09	8.95812e-08	9.50925
HBP1	1.27397	6.31773	6.07193	8.76295e-09	8.98401e-08	9.42237
TEAD2	3.10695	4.62724	6.07145	8.78431e-09	9.00048e-08	9.51593
POT1	1.36745	5.51474	6.06869	8.90805e-09	9.11077e-08	9.42649
PDCD1LG2	3.73861	2.28342	6.06748	8.96266e-09	9.16111e-08	9.75443
CD163	4.78329	6.56926	6.06532	9.06123e-09	9.23963e-08	9.39086
LEPRE1	1.8666	5.13266	6.06501	9.07565e-09	9.24878e-08	9.43412
SERINC2	3.64276	3.37683	6.06348	9.14596e-09	9.30369e-08	9.64325
KRT10	1.65601	5.25454	6.06232	9.2e-09	9.3363e-08	9.41152
C2orf68	1.18099	5.17745	6.05979	9.31846e-09	9.4396e-08	9.40469
PIGF	1.35905	4.64764	6.05739	9.43234e-09	9.54926e-08	9.44444
DCLRE1B	1.13726	4.3538	6.05688	9.45705e-09	9.56857e-08	9.47883
ELMOD2	1.33582	2.78559	6.05637	9.48139e-09	9.58749e-08	9.66796
PGGT1B	1.07174	4.13623	6.05608	9.49535e-09	9.5959e-08	9.50438
TES	2.17921	3.08713	6.05172	9.70685e-09	9.8038e-08	9.61784
1	3.45337	0.105444	6.05089	9.74763e-09	9.8333e-08	9.6944
POP5	1.49548	4.86388	6.03951	1.03249e-08	1.03848e-07	9.33322
C5orf39	3.0182	2.46356	6.03626	1.04956e-08	1.05463e-07	9.59317
DECR1	1.18008	6.10515	6.03596	1.05115e-08	1.05537e-07	9.24671
MOBKL1B	1.54462	4.655	6.03387	1.06229e-08	1.06593e-07	9.32807
PI4K2B	1.40975	4.03033	6.03238	1.07036e-08	1.07048e-07	9.40294
ASIP	3.57682	-1.03088	6.03233	1.0706e-08	1.07048e-07	9.58534
C9orf46	1.71561	4.16582	6.02936	1.08676e-08	1.08536e-07	9.36933
TTC23	1.29512	4.36384	6.02916	1.08788e-08	1.08566e-07	9.34149
RPIA	1.13412	3.90763	6.02907	1.08835e-08	1.08566e-07	9.40402
CCDC71	1.0938	4.69446	6.02577	1.10663e-08	1.10137e-07	9.28394
EN1	6.62631	1.83262	6.02576	1.10668e-08	1.10137e-07	9.57
ARHGDIB	2.0686	7.11163	6.02017	1.13836e-08	1.13e-07	9.18006
POLR2G	1.53826	6.78965	6.01874	1.1466e-08	1.13709e-07	9.16498
DARS2	1.09793	4.34523	6.01827	1.14933e-08	1.1387e-07	9.29061
MFNG	2.05954	4.49021	6.01596	1.16275e-08	1.15019e-07	9.26041
ORMDL2	1.64436	4.42486	6.01536	1.16626e-08	1.15189e-07	9.26574
MAPK7	1.23976	5.10592	6.01208	1.18574e-08	1.16841e-07	9.17626
SOCS1	3.29468	1.77233	6.01003	1.198e-08	1.17981e-07	9.496
SNRNP40	1.30843	5.55828	6.00448	1.23196e-08	1.21114e-07	9.1086
ETV6	1.3416	5.09944	6.00405	1.23466e-08	1.21309e-07	9.13749
FAM96A	1.55356	5.457	5.99871	1.26827e-08	1.24468e-07	9.08587
MAPKAPK3	1.41802	5.7141	5.99812	1.27207e-08	1.24697e-07	9.07064
RACGAP1	1.83056	5.61968	5.99362	1.30116e-08	1.27254e-07	9.05272
NCK1	1.21741	4.96119	5.99155	1.3148e-08	1.28514e-07	9.08857
SLC7A7	2.53994	4.78591	5.9892	1.33039e-08	1.29815e-07	9.09467
CYTL1	3.383	3.75614	5.98867	1.33395e-08	1.30012e-07	9.22835
AIDA	0.947267	5.76687	5.98789	1.33919e-08	1.30448e-07	9.01887
TRIP13	2.30142	3.6141	5.98179	1.38086e-08	1.33965e-07	9.21455
FAM57A	1.65488	5.11004	5.97622	1.42003e-08	1.373e-07	9.00051
POLD2	1.26136	7.22109	5.97091	1.45841e-08	1.40929e-07	8.94227
FAM176B	2.36239	3.70066	5.96807	1.47933e-08	1.42708e-07	9.13594
NKX2-5	6.48966	1.33762	5.96678	1.48892e-08	1.4347e-07	9.29724
IFRD2	1.28475	5.1443	5.96298	1.51762e-08	1.45911e-07	8.93289
SNHG3-RCC1	1.60412	3.71861	5.96297	1.51769e-08	1.45911e-07	9.10866
GORAB	1.32954	4.09443	5.96169	1.5274e-08	1.46679e-07	9.04906
CD248	3.00756	5.06859	5.95881	1.54966e-08	1.48648e-07	8.91914
FRRS1	3.76999	-0.132391	5.95617	1.57031e-08	1.5029e-07	9.24224
EXOC3L2	4.01096	0.444608	5.95558	1.57496e-08	1.5065e-07	9.24522
C17orf87	2.83078	0.924553	5.95364	1.5903e-08	1.51946e-07	9.23742
ARF4	1.3088	7.98838	5.95352	1.59126e-08	1.51952e-07	8.88709
SF3B4	0.882665	6.34609	5.95228	1.60119e-08	1.52814e-07	8.83537
CLIC4	1.83505	9.10848	5.9392	1.70952e-08	1.62879e-07	8.86375
TMEM39A	1.54927	3.98541	5.93805	1.7194e-08	1.63728e-07	8.94999
C2orf44	1.06368	4.24156	5.9329	1.76425e-08	1.67717e-07	8.88866
CDKN2C	3.20205	6.35935	5.93054	1.78517e-08	1.69611e-07	8.72951
CD320	1.5443	6.15024	5.91548	1.92462e-08	1.82249e-07	8.65746
ZNF3	1.17641	5.66096	5.91065	1.97156e-08	1.86072e-07	8.64652
KRTCAP2	1.34802	6.19754	5.90881	1.98973e-08	1.87578e-07	8.62463
HN1L	1.41517	5.96859	5.90819	1.9959e-08	1.88016e-07	8.62508
FBXO4	1.81414	3.88625	5.90812	1.9966e-08	1.88016e-07	8.81937
RAB20	2.20195	4.28395	5.90784	1.99931e-08	1.88168e-07	8.76153
S100A2	3.10718	1.18189	5.8956	2.12506e-08	1.98791e-07	8.9612
ZCCHC9	1.35646	4.10438	5.89436	2.13828e-08	1.99918e-07	8.72161
CPVL	3.00652	5.82944	5.89389	2.14326e-08	2.00218e-07	8.55936
CC2D2A	1.40341	4.89775	5.88506	2.23954e-08	2.08811e-07	8.57722
LMAN2	1.25484	7.09464	5.88127	2.28215e-08	2.12667e-07	8.50275
FCER1G	2.77754	5.81811	5.88068	2.28891e-08	2.1318e-07	8.49575
TP53I13	1.62351	5.0045	5.88002	2.29637e-08	2.13757e-07	8.54239
ATG4A	1.24193	3.81846	5.87814	2.31799e-08	2.15568e-07	8.68481
TMEM43	1.04076	6.78529	5.87464	2.35868e-08	2.18903e-07	8.46292
GLIPR2	2.04346	6.4601	5.87458	2.35938e-08	2.18903e-07	8.45828
POLD3	1.02391	4.50502	5.87359	2.37105e-08	2.19865e-07	8.56676
CXCR7	1.91681	5.82152	5.87002	2.41336e-08	2.23545e-07	8.44415
ZNF581	1.46735	4.20361	5.86625	2.45906e-08	2.27406e-07	8.57215
CLK2P	1.47296	0.0296426	5.86533	2.47035e-08	2.28224e-07	8.81768
ADH5	1.09241	7.35431	5.86511	2.47305e-08	2.28327e-07	8.43311
ZIC1	2.65519	5.4784	5.86447	2.4808e-08	2.28919e-07	8.43197
DPH5	1.32362	4.89733	5.86404	2.48619e-08	2.29167e-07	8.47577
RPL39	2.48339	3.92651	5.8638	2.48911e-08	2.29311e-07	8.60018
RIPK1	1.18869	5.4408	5.86236	2.50696e-08	2.30706e-07	8.42398
BMF	2.29926	3.70285	5.85883	2.55132e-08	2.34534e-07	8.60855
CD151	2.21203	7.74888	5.84817	2.68973e-08	2.45927e-07	8.36689
RFWD3	1.45192	4.90006	5.84771	2.69586e-08	2.46355e-07	8.39685
PIF1	3.03695	1.92672	5.84722	2.70242e-08	2.46821e-07	8.71504
S100A4	3.5821	4.50831	5.84082	2.78952e-08	2.53685e-07	8.40864
TRIP6	2.05666	6.51619	5.83946	2.80834e-08	2.5526e-07	8.28938
PITX1	6.07194	1.23315	5.83859	2.82044e-08	2.56223e-07	8.69203
AGTRAP	1.82157	5.46177	5.83812	2.82712e-08	2.56692e-07	8.30592
MCCC2	1.04792	6.18174	5.83758	2.83467e-08	2.5724e-07	8.28052
PSMB9	2.68364	5.20481	5.83076	2.93192e-08	2.64933e-07	8.28793
NKX3-2	4.70211	-0.313526	5.82793	2.97325e-08	2.68097e-07	8.6401
ZCCHC8	0.912203	4.32503	5.82764	2.97759e-08	2.68346e-07	8.3698
PTPN7	2.71541	2.48061	5.82577	3.00519e-08	2.7069e-07	8.58362
LAMP3	2.79996	0.465746	5.81943	3.1009e-08	2.79164e-07	8.60593
LBR	1.40928	5.6973	5.81812	3.12106e-08	2.80829e-07	8.19824
EIF2B1	0.666959	6.06896	5.81741	3.13193e-08	2.81509e-07	8.18484
COPZ1	1.08697	7.53018	5.81691	3.13977e-08	2.81915e-07	8.20773
PROS1	2.8024	5.853	5.81383	3.18787e-08	2.85933e-07	8.17256
FOXD1	3.13879	3.42212	5.81361	3.19135e-08	2.85943e-07	8.43111
MFSD1	1.36695	6.22284	5.81272	3.20532e-08	2.87043e-07	8.16064
MFRP	2.2626	5.52912	5.80898	3.26512e-08	2.92089e-07	8.16201
RFC4	1.63517	4.47495	5.80791	3.28244e-08	2.93485e-07	8.25504
IRAK4	1.47312	4.6461	5.80735	3.29157e-08	2.94146e-07	8.23075
ZWINT	2.33577	4.16145	5.80703	3.29678e-08	2.94457e-07	8.29413
NPC2	2.25904	7.61294	5.80539	3.32349e-08	2.96686e-07	8.15579
UBXN2A	1.12481	4.11144	5.79995	3.41385e-08	3.03636e-07	8.26744
GRN	1.53546	8.0077	5.79445	3.5078e-08	3.11212e-07	8.11968
SLC2A9	2.17304	1.46869	5.7917	3.55554e-08	3.15248e-07	8.4679
PARP4	1.37798	5.80016	5.78525	3.67045e-08	3.24421e-07	8.03717
BCL7C	1.4047	5.30462	5.78462	3.68171e-08	3.25246e-07	8.05927
SSR4	1.62482	7.17228	5.78421	3.68931e-08	3.25748e-07	8.0381
FLNA	2.27941	9.30439	5.78405	3.69218e-08	3.25822e-07	8.12446
SUMO1P3	1.06783	4.05822	5.78386	3.69551e-08	3.25822e-07	8.19838
MAGT1	1.56861	6.93792	5.7827	3.71668e-08	3.27485e-07	8.0243
MBD2	1.15184	5.33988	5.77595	3.84236e-08	3.38208e-07	8.01518
STK17A	2.2182	6.32704	5.77232	3.91151e-08	3.43938e-07	7.96665
ZNF599	1.12565	3.077	5.77039	3.94872e-08	3.46851e-07	8.26768
STX10	1.14273	4.64184	5.76808	3.99385e-08	3.5009e-07	8.04362
CENPQ	1.64601	3.83022	5.76533	4.04827e-08	3.54313e-07	8.14387
PLAU	3.5685	5.01664	5.76339	4.087e-08	3.5715e-07	7.98144
ARHGAP42	1.84656	3.45699	5.76217	4.11155e-08	3.58956e-07	8.1821
RPL23A	1.36887	7.56188	5.76215	4.11189e-08	3.58956e-07	7.94692
APEX2	0.993231	4.55614	5.76117	4.13188e-08	3.60146e-07	8.0215
HAPLN3	2.2005	2.87276	5.75767	4.2034e-08	3.65816e-07	8.22886
ELN	2.70657	7.10261	5.7555	4.24837e-08	3.69163e-07	7.89893
GIMAP2	2.49833	3.71911	5.75413	4.27714e-08	3.71283e-07	8.10694
GBP2	2.90362	5.76576	5.75345	4.29135e-08	3.72326e-07	7.88637
MXD3	1.98903	3.96089	5.74837	4.39974e-08	3.80564e-07	8.04406
LOC222699	2.7389	1.35839	5.74731	4.42258e-08	3.82151e-07	8.26312
ZC3HAV1	1.52567	5.80699	5.74655	4.43913e-08	3.83386e-07	7.8522
SPOCD1	4.92724	5.66435	5.74371	4.50153e-08	3.8838e-07	7.84381
CETP	3.10185	1.18046	5.74236	4.53134e-08	3.90753e-07	8.24327
NAGLU	1.26756	5.51053	5.74096	4.56255e-08	3.92846e-07	7.83799
YIF1A	1.26304	6.08011	5.74	4.58413e-08	3.94304e-07	7.81439
GPN1	1.30464	5.98584	5.73879	4.61134e-08	3.96244e-07	7.81055
FAM72A	2.29272	0.0499874	5.73851	4.61757e-08	3.96579e-07	8.22933
SLC38A6	1.63559	3.27396	5.73415	4.71743e-08	4.04338e-07	8.07337
ADAMTS6	2.67097	2.40485	5.73349	4.7327e-08	4.05033e-07	8.15412
BTN3A2	2.36002	5.74013	5.73204	4.76638e-08	4.0771e-07	7.78518
COPB1	0.947254	7.09326	5.73089	4.79319e-08	4.09797e-07	7.78144
SDCBP	1.1058	8.07915	5.73043	4.80394e-08	4.1051e-07	7.81738
TMEM71	3.50419	2.14616	5.72971	4.82089e-08	4.11751e-07	8.15243
PDE6G	2.60114	-0.645735	5.72949	4.82631e-08	4.12007e-07	8.18209
C2orf43	1.1521	4.69891	5.7281	4.85914e-08	4.14601e-07	7.84689
CDC42SE1	0.919555	7.13857	5.72538	4.92421e-08	4.19521e-07	7.75659
RAB31	1.55527	8.68745	5.72374	4.96389e-08	4.22478e-07	7.81147
DENND2D	2.8333	2.41479	5.72285	4.98553e-08	4.23895e-07	8.10365
ZMYM1	1.18849	3.65181	5.72201	5.006e-08	4.2521e-07	7.96485
MRPS14	1.05362	4.92088	5.71798	5.10569e-08	4.32811e-07	7.77483
AIMP2	1.19132	5.13535	5.71649	5.14298e-08	4.35538e-07	7.74787
LAMB2	1.76992	7.76499	5.71545	5.16939e-08	4.37121e-07	7.73299
ABCB4	2.36796	1.68858	5.71474	5.18717e-08	4.38406e-07	8.10268
INTS8	0.979815	4.63755	5.71382	5.21065e-08	4.39734e-07	7.78622
MDFI	3.66555	5.10652	5.71347	5.21964e-08	4.40275e-07	7.73607
RNF114	0.940243	6.77291	5.71259	5.24215e-08	4.41734e-07	7.68644
KNTC1	2.06134	4.10304	5.71214	5.2535e-08	4.42252e-07	7.85142
CENPE	2.81422	3.06602	5.71063	5.29253e-08	4.45317e-07	7.98722
G6PC3	1.14896	6.98993	5.71013	5.30532e-08	4.45951e-07	7.67983
PYCR1	1.76332	5.50299	5.70975	5.31541e-08	4.46578e-07	7.69012
PRCP	1.8785	7.92997	5.70881	5.33986e-08	4.48411e-07	7.70842
THOC4	1.12584	6.05989	5.70449	5.45364e-08	4.57287e-07	7.64605
STIL	2.019	3.42185	5.70259	5.50443e-08	4.61091e-07	7.90557
TIPIN	1.29459	3.04258	5.70046	5.56203e-08	4.6477e-07	7.94209
CASP3	1.59123	5.96643	5.6987	5.60993e-08	4.68312e-07	7.62055
TCTN1	1.65139	5.52388	5.69275	5.77499e-08	4.80438e-07	7.6084
APOL4	4.47231	4.96983	5.69225	5.78933e-08	4.8116e-07	7.64794
OSR2	4.33756	0.142431	5.69198	5.79696e-08	4.81559e-07	8.01574
ZBTB42	2.41997	3.21005	5.68934	5.87206e-08	4.87559e-07	7.87049
PMS2L2	1.45975	3.3124	5.68678	5.94551e-08	4.92694e-07	7.84573
GNAI2	0.999448	9.1476	5.68396	6.02778e-08	4.98592e-07	7.64258
DNASE2	1.26244	6.23737	5.68392	6.02901e-08	4.98592e-07	7.54662
TMEM37	2.62414	2.5284	5.68384	6.03135e-08	4.98592e-07	7.91297
PBX3	1.81548	5.10877	5.68188	6.08935e-08	5.03141e-07	7.58633
PRPF38A	0.987781	5.90394	5.67917	6.17012e-08	5.0932e-07	7.52947
PNP	1.6581	5.67924	5.6787	6.1843e-08	5.10242e-07	7.53472
ATP10D	1.49495	4.72483	5.6727	6.36768e-08	5.25117e-07	7.58175
MCM6	1.52426	5.93106	5.67256	6.37186e-08	5.25207e-07	7.49762
CKS1B	1.97451	4.55592	5.67199	6.38953e-08	5.26408e-07	7.59901
PROCR	2.28714	3.53411	5.66545	6.59597e-08	5.4289e-07	7.71564
TWF1	1.30398	6.81994	5.66417	6.63719e-08	5.46017e-07	7.45822
STK36	1.63065	5.33832	5.66263	6.68715e-08	5.49595e-07	7.47732
RPS19	1.89021	9.26132	5.66206	6.70585e-08	5.50599e-07	7.5441
C19orf48	1.81173	5.49985	5.65573	6.91521e-08	5.66102e-07	7.43489
CDCA3	2.04405	3.29323	5.65481	6.9461e-08	5.67695e-07	7.69844
ITGB1	1.64207	7.94151	5.65144	7.0605e-08	5.76653e-07	7.43789
CDKN3	2.49704	3.26715	5.65084	7.08131e-08	5.78075e-07	7.68321
NVL	0.967523	4.54635	5.65043	7.09541e-08	5.78947e-07	7.49874
MAD2L1	2.33783	4.54762	5.64809	7.17655e-08	5.84445e-07	7.48756
FPR3	3.49917	3.26387	5.63884	7.5056e-08	6.10657e-07	7.62763
HLA-DMB	2.74011	6.41364	5.6349	7.65027e-08	6.2094e-07	7.31508
HEXB	1.5819	6.49096	5.63083	7.80264e-08	6.32703e-07	7.29633
HMBS	1.32294	4.86694	5.6295	7.85326e-08	6.36504e-07	7.36278
SLC25A39	0.926182	6.67929	5.62692	7.95169e-08	6.43561e-07	7.28019
TMEM99	1.60067	3.62773	5.61589	8.38759e-08	6.76583e-07	7.47044
KDELR1	1.21924	7.42143	5.61416	8.4582e-08	6.81632e-07	7.24135
BTN3A1	1.64126	5.16538	5.61237	8.53192e-08	6.86596e-07	7.25417
RPL41	1.70063	9.84336	5.61073	8.59957e-08	6.91711e-07	7.32841
DTX3L	1.98837	5.78432	5.60896	8.67335e-08	6.96987e-07	7.20259
PABPC1	1.24001	8.71595	5.604	8.8839e-08	7.12558e-07	7.24838
TMEM154	2.5379	2.12396	5.60029	9.04424e-08	7.23029e-07	7.55339
NMB	3.32666	6.0123	5.59981	9.06532e-08	7.24373e-07	7.1537
DONSON	1.33947	4.22479	5.59946	9.08059e-08	7.24911e-07	7.30427
RAB32	2.49407	4.65153	5.59856	9.12042e-08	7.27407e-07	7.24216
MRPL36	1.35217	4.83867	5.59803	9.14341e-08	7.28557e-07	7.21825
IGFBP4	2.2618	6.82407	5.59424	9.31237e-08	7.40977e-07	7.12962
CCDC15	1.98663	1.71741	5.59244	9.39345e-08	7.46379e-07	7.53704
S100A3	3.6276	1.59496	5.59201	9.41281e-08	7.47219e-07	7.53959
SLC35D2	1.43565	4.76456	5.58917	9.54273e-08	7.56472e-07	7.18507
PRKAB1	0.833236	5.73655	5.58517	9.7284e-08	7.69753e-07	7.09272
YES1	1.28133	5.9656	5.58485	9.74345e-08	7.70585e-07	7.08469
FHL3	1.44903	5.14731	5.58426	9.77155e-08	7.72089e-07	7.12421
TREM1	5.03903	2.45311	5.58308	9.8269e-08	7.75381e-07	7.45192
FBXO43	3.00117	-0.0759985	5.58283	9.83892e-08	7.75969e-07	7.5181
EIF5AL1	1.10924	6.30948	5.5799	9.97887e-08	7.85911e-07	7.05722
FAM129A	2.76092	5.20413	5.57879	1.00325e-07	7.89765e-07	7.09402
GPBAR1	2.18963	-0.832385	5.57796	1.00723e-07	7.92535e-07	7.49188
ZNF140	1.09405	4.70334	5.57748	1.00955e-07	7.9387e-07	7.13773
RAVER1	1.25557	6.39243	5.57741	1.00993e-07	7.9387e-07	7.04557
CBX8	1.3685	3.05468	5.57685	1.01265e-07	7.95324e-07	7.36509
ARFIP1	1.00802	5.37736	5.57615	1.01605e-07	7.97255e-07	7.06894
SLC4A2	1.61005	6.94428	5.57572	1.01817e-07	7.98556e-07	7.04597
MOSPD3	1.18005	5.01867	5.57371	1.02807e-07	8.05576e-07	7.08653
PHACTR4	0.994416	5.55034	5.57044	1.04437e-07	8.17213e-07	7.03211
MAML2	1.94085	4.89266	5.56711	1.06124e-07	8.28505e-07	7.06837
KCNE3	2.24357	3.56481	5.56631	1.06534e-07	8.31323e-07	7.24919
C5orf62	2.85906	6.06525	5.5648	1.07308e-07	8.3698e-07	6.98898
PLOD3	1.72133	6.7725	5.56155	1.08999e-07	8.49394e-07	6.9759
ELTD1	2.06682	4.60476	5.56123	1.09167e-07	8.50313e-07	7.07385
PLSCR1	2.22867	5.7635	5.55975	1.09944e-07	8.55579e-07	6.97321
UBE2E1	1.18972	7.18345	5.55851	1.10603e-07	8.59916e-07	6.97264
RAD54L	2.58899	2.86232	5.5561	1.11891e-07	8.69537e-07	7.29049
ANKHD1-EIF4EBP3	1.68865	4.38934	5.55562	1.12151e-07	8.71154e-07	7.07666
GSTK1	1.64505	6.68793	5.55331	1.134e-07	8.80057e-07	6.93596
UNG	1.10753	5.82188	5.5494	1.15548e-07	8.95494e-07	6.92316
UIMC1	0.898151	4.64599	5.53913	1.21382e-07	9.37289e-07	6.96605
MPV17	1.11925	6.27942	5.53728	1.22468e-07	9.44817e-07	6.85858
CDKAL1	1.15655	4.13968	5.53683	1.22732e-07	9.46425e-07	7.02569
GALK1	1.64998	4.81784	5.5353	1.23634e-07	9.52517e-07	6.92814
HDAC3	0.81886	6.03689	5.5312	1.26087e-07	9.70095e-07	6.83315
ROMO1	1.90012	6.13247	5.52686	1.28733e-07	9.89555e-07	6.81153
KATNA1	1.08926	3.88914	5.52459	1.30137e-07	9.99896e-07	7.00712
ORAI3	1.20683	4.5479	5.52196	1.3179e-07	1.01168e-06	6.89913
C8orf41	1.1086	3.9856	5.5213	1.32204e-07	1.01394e-06	6.97726
AUP1	0.990386	7.24988	5.52111	1.32323e-07	1.0144e-06	6.80112
TMEM106C	1.98868	6.55943	5.52004	1.33008e-07	1.01919e-06	6.77956
MIS12	1.19394	5.05513	5.51924	1.33512e-07	1.02259e-06	6.83005
CDC6	2.28697	3.66258	5.51731	1.34752e-07	1.03023e-06	7.00823
EIF4A1	1.07849	8.8707	5.5139	1.36968e-07	1.04623e-06	6.83574
APBA3	1.21193	4.15899	5.50676	1.41723e-07	1.08109e-06	6.88384
FAM116A	0.821291	4.77055	5.50601	1.42234e-07	1.08353e-06	6.79789
FCGBP	3.65029	8.25596	5.50517	1.428e-07	1.08735e-06	6.7687
EMP1	2.79032	7.94091	5.50251	1.44628e-07	1.0998e-06	6.74276
SPG21	0.966023	6.52404	5.50105	1.4564e-07	1.1065e-06	6.69125
JAG1	2.31205	6.64981	5.50027	1.46181e-07	1.10965e-06	6.68904
TXNRD3IT1	1.4081	2.74212	5.50015	1.46265e-07	1.10976e-06	7.04604
FAM72D	2.1162	1.41047	5.49291	1.51405e-07	1.14416e-06	7.09487
POTEE	1.74105	-0.641163	5.49169	1.5229e-07	1.14982e-06	7.10681
METAP2	0.911802	6.89599	5.49031	1.53295e-07	1.15639e-06	6.64802
FAM72B	1.87229	2.48952	5.488	1.54995e-07	1.16765e-06	7.01352
RFC5	1.27764	4.497	5.48622	1.56312e-07	1.17549e-06	6.7408
TMEM8A	1.23965	5.98695	5.48532	1.56986e-07	1.18004e-06	6.62171
DDX52	0.944874	4.67944	5.48342	1.58411e-07	1.18917e-06	6.70446
CD63	1.94534	9.83697	5.48265	1.58992e-07	1.19195e-06	6.73365
QARS	0.852768	6.79279	5.48184	1.59607e-07	1.1955e-06	6.60651
ZFP36L2	1.60784	7.81215	5.48156	1.59826e-07	1.1961e-06	6.64046
ETV1	2.24112	7.47912	5.4806	1.60558e-07	1.20085e-06	6.62223
ZC3HC1	1.30069	5.11981	5.47911	1.617e-07	1.20693e-06	6.63868
MCM7	1.87653	7.23786	5.47636	1.63828e-07	1.22174e-06	6.59371
WDR34	1.67061	6.05623	5.47573	1.64322e-07	1.22488e-06	6.57598
FCGR2A	2.563	6.15149	5.47475	1.65087e-07	1.22951e-06	6.57021
AAAS	0.939117	5.42813	5.47334	1.66199e-07	1.23616e-06	6.58894
HOXD11	6.0881	0.931162	5.47228	1.67041e-07	1.24188e-06	7.01341
NOP10	1.55507	6.05866	5.47213	1.67165e-07	1.24226e-06	6.55931
RAD51L1	1.47621	1.76604	5.46918	1.69528e-07	1.25742e-06	6.97397
COX4NB	1.02277	5.43626	5.46913	1.69568e-07	1.25742e-06	6.56901
GANAB	0.920589	8.7133	5.46902	1.6965e-07	1.25742e-06	6.62184
IFT52	1.23488	5.6721	5.46655	1.71658e-07	1.27175e-06	6.54486
GLT25D1	1.44793	6.73565	5.46603	1.7208e-07	1.27376e-06	6.53253
SYTL4	2.2412	5.15141	5.46434	1.73469e-07	1.28293e-06	6.56778
TBX2	2.30378	4.72933	5.46352	1.74146e-07	1.28738e-06	6.60693
GPR172A	1.12072	5.7367	5.46237	1.75106e-07	1.29391e-06	6.52289
CORO1B	0.935513	6.30809	5.45743	1.79262e-07	1.32175e-06	6.48922
PPP1CC	0.992967	7.40935	5.4556	1.80825e-07	1.33269e-06	6.50434
TSPAN4	1.56187	4.76784	5.45215	1.83814e-07	1.35237e-06	6.55006
PSMA2	1.39274	7.22017	5.45149	1.84389e-07	1.35543e-06	6.47855
SERPINB6	1.33183	7.26886	5.45032	1.85414e-07	1.3612e-06	6.4749
C20orf108	1.09132	6.34996	5.449	1.86585e-07	1.36809e-06	6.45042
PLOD1	1.63134	7.55905	5.44898	1.86595e-07	1.36809e-06	6.47983
FRMD8	1.06125	5.58491	5.44801	1.87461e-07	1.37374e-06	6.46355
PCTP	1.38105	3.83497	5.44622	1.8906e-07	1.38259e-06	6.65543
GEMIN6	1.39151	3.47842	5.44608	1.89187e-07	1.38292e-06	6.70896
ZNF788	1.65831	2.83122	5.44547	1.89728e-07	1.38569e-06	6.78786
HOXB3	6.19575	2.49429	5.44432	1.90768e-07	1.39208e-06	6.81477
KCNMB1	2.64878	3.16312	5.44333	1.91665e-07	1.39803e-06	6.73951
RAI14	1.72668	5.0337	5.43862	1.95992e-07	1.42714e-06	6.46029
PPM1G	0.815187	7.14933	5.43295	2.01328e-07	1.46161e-06	6.39105
MYC	2.19715	5.4203	5.43098	2.03214e-07	1.47404e-06	6.39467
SNX5	1.01008	7.01941	5.42949	2.04659e-07	1.48389e-06	6.37121
HOXD4	4.7558	-0.176406	5.4287	2.05427e-07	1.48882e-06	6.82764
GNA13	0.991396	6.91403	5.42593	2.08134e-07	1.50779e-06	6.35216
SHFM1	1.27024	6.42367	5.42543	2.08631e-07	1.51011e-06	6.34221
TRAIP	1.92567	2.83459	5.42524	2.08814e-07	1.51079e-06	6.69573
FAM70B	1.91846	1.92365	5.42484	2.09215e-07	1.51305e-06	6.76621
DBI	2.12958	9.03329	5.42299	2.11049e-07	1.52501e-06	6.42447
SLC25A13	1.18797	5.167	5.42158	2.12461e-07	1.53456e-06	6.37012
SPPL2A	1.39195	4.75998	5.42112	2.12931e-07	1.5373e-06	6.40877
SH3GLB1	1.03969	7.44173	5.42049	2.13565e-07	1.54122e-06	6.34446
NTN1	2.43688	6.40997	5.41951	2.14557e-07	1.54707e-06	6.31508
HOXC6	5.03747	0.566345	5.41597	2.18176e-07	1.57049e-06	6.7669
DARS	0.993957	6.85337	5.41432	2.19885e-07	1.58213e-06	6.29746
DKC1	0.942379	5.93605	5.41335	2.20895e-07	1.58805e-06	6.29189
CDC25A	2.60426	3.20424	5.41309	2.21165e-07	1.58932e-06	6.59682
RPL30	1.36961	8.81772	5.41272	2.21556e-07	1.59146e-06	6.36814
TMEM149	1.83643	3.67862	5.4122	2.22094e-07	1.59465e-06	6.52451
MEST	3.24646	7.53206	5.40739	2.27206e-07	1.62997e-06	6.28807
C21orf62	3.99235	5.25301	5.40609	2.28601e-07	1.63584e-06	6.29252
C11orf67	1.25022	3.43259	5.40398	2.30885e-07	1.65149e-06	6.5241
CBX2	3.07811	3.38211	5.40297	2.31988e-07	1.65868e-06	6.52676
C5orf43	0.764251	5.67866	5.3959	2.39858e-07	1.70891e-06	6.22054
SLC40A1	2.48168	6.19678	5.39585	2.3992e-07	1.70891e-06	6.20759
TNFRSF1A	1.7695	7.27412	5.39397	2.42053e-07	1.72339e-06	6.21695
TNFRSF10C	2.62393	1.07263	5.3911	2.45356e-07	1.7441e-06	6.64754
RCC2	1.21837	7.11782	5.3909	2.45584e-07	1.74487e-06	6.19768
SERPINA3	3.6351	9.91203	5.38851	2.48367e-07	1.76317e-06	6.30603
AIMP1	0.820208	5.75794	5.38702	2.50119e-07	1.77338e-06	6.17689
CPT2	0.817857	5.11452	5.38591	2.51425e-07	1.7819e-06	6.21192
ZNF559	1.15942	4.51423	5.38339	2.54421e-07	1.80238e-06	6.26768
TUBB6	2.46351	6.19478	5.38285	2.55074e-07	1.80625e-06	6.1483
UBD	4.45106	2.22162	5.37855	2.60286e-07	1.84085e-06	6.53972
CLN3	0.893116	5.26565	5.37603	2.63389e-07	1.86125e-06	6.15446
EHD4	1.51943	5.10182	5.37477	2.6496e-07	1.87002e-06	6.16236
PPAPDC1B	1.30843	4.61645	5.37425	2.65606e-07	1.8738e-06	6.21238
ILF2	1.15498	7.85689	5.36913	2.72088e-07	1.91556e-06	6.12736
CASP1	2.62764	4.1188	5.36489	2.77563e-07	1.95131e-06	6.24108
C17orf42	1.33148	3.463	5.36484	2.77627e-07	1.95131e-06	6.34249
RAP1B	1.59752	6.91637	5.36361	2.79229e-07	1.96095e-06	6.06769
NRAS	0.992418	6.61892	5.36246	2.8074e-07	1.96993e-06	6.05642
ZNF93	1.86846	2.22869	5.35992	2.84115e-07	1.99115e-06	6.45579
MRC2	2.56535	7.35305	5.35717	2.87812e-07	2.01457e-06	6.05219
ZAK	1.23358	5.41054	5.35702	2.88011e-07	2.01498e-06	6.0577
CAPG	2.23651	6.7744	5.35695	2.88108e-07	2.01498e-06	6.0341
ELK3	1.80532	3.98509	5.35437	2.91612e-07	2.03697e-06	6.21432
BFAR	0.784157	5.82798	5.35388	2.92281e-07	2.03996e-06	6.02385
TGFBR1	1.34763	6.41508	5.35216	2.94647e-07	2.05404e-06	6.00793
GGH	1.73197	5.37113	5.352	2.94876e-07	2.0547e-06	6.03732
CSDAP1	1.94983	0.0882275	5.35102	2.96235e-07	2.06332e-06	6.48359
GTF3C2	0.767325	6.03138	5.34934	2.98572e-07	2.07704e-06	5.99811
ECT2	1.70878	4.92324	5.34884	2.99276e-07	2.08001e-06	6.06183
C9orf171	4.62897	0.595208	5.34878	2.99366e-07	2.08001e-06	6.46886
TNPO1	0.92598	7.318	5.34544	3.04091e-07	2.10939e-06	5.99769
ZYX	1.88735	8.37946	5.34428	3.0575e-07	2.12003e-06	6.03745
F2RL3	3.22285	-0.0624889	5.34252	3.08283e-07	2.13673e-06	6.447
BCDIN3D	1.13865	3.58337	5.33844	3.1422e-07	2.17521e-06	6.20539
HIST1H4J	3.30325	1.24667	5.33747	3.15657e-07	2.18427e-06	6.40484
WBP5	1.325	6.00096	5.33657	3.16994e-07	2.19263e-06	5.94082
SLC1A5	2.11851	4.88011	5.33327	3.21933e-07	2.22407e-06	5.99583
POLA1	1.34422	4.67871	5.32645	3.32367e-07	2.28964e-06	5.98816
CXCR2	3.07869	0.630515	5.31964	3.43114e-07	2.35508e-06	6.34004
PHC2	1.11337	8.16252	5.31703	3.47324e-07	2.38109e-06	5.90464
FAM136A	0.919169	5.17007	5.31694	3.47467e-07	2.38111e-06	5.89399
TRIM34	2.34988	2.97594	5.31475	3.5105e-07	2.39986e-06	6.18245
SHMT1	1.26753	4.6999	5.31389	3.52458e-07	2.40754e-06	5.92892
ARL2BP	1.06376	7.14139	5.30626	3.65235e-07	2.48881e-06	5.81432
HLA-DMA	2.39226	6.03777	5.30217	3.72282e-07	2.53378e-06	5.78448
FAIM3	2.48173	1.57089	5.30118	3.74e-07	2.54344e-06	6.23237
ZNF700	1.22175	3.75783	5.30074	3.74767e-07	2.54764e-06	6.00865
HNRNPAB	1.07872	6.96936	5.29637	3.82484e-07	2.59698e-06	5.76455
SKA2	1.11701	6.23426	5.29584	3.83413e-07	2.60017e-06	5.75346
ITGB3	3.16992	2.82963	5.29454	3.85752e-07	2.61394e-06	6.10913
VCAN	1.79944	7.94995	5.29349	3.87645e-07	2.62572e-06	5.78913
RBM43	1.33997	3.62924	5.2922	3.89974e-07	2.64045e-06	5.99067
GSTCD	1.15936	4.1037	5.29161	3.91057e-07	2.64567e-06	5.91289
C20orf4	0.826075	5.81238	5.29038	3.93301e-07	2.65564e-06	5.73714
C9orf100	2.28623	1.86642	5.28973	3.94491e-07	2.66254e-06	6.16704
LOC100216001	3.14162	-1.45252	5.28804	3.97616e-07	2.6815e-06	6.20752
PDLIM7	1.86119	5.24875	5.28679	3.99936e-07	2.69507e-06	5.75184
GNB2	1.0404	8.46733	5.28616	4.011e-07	2.70178e-06	5.77902
DERL2	1.21122	4.77621	5.28495	4.03376e-07	2.71496e-06	5.78936
DPP3	0.889288	5.38671	5.28434	4.04509e-07	2.7215e-06	5.73064
ZNF561	1.1291	4.96925	5.28292	4.07198e-07	2.73851e-06	5.75937
TMOD4	3.3698	-0.548567	5.28158	4.09751e-07	2.75425e-06	6.18216
ITFG3	1.09771	6.75596	5.28124	4.10391e-07	2.75671e-06	5.69146
POLG2	1.03662	2.60201	5.27907	4.14549e-07	2.78354e-06	6.06411
RBM47	2.57605	3.61533	5.27851	4.15627e-07	2.78967e-06	5.93161
LPL	3.16919	6.88924	5.27785	4.16912e-07	2.7972e-06	5.67919
MCL1	1.10453	8.30398	5.27621	4.20109e-07	2.81531e-06	5.72703
TTC38	1.45394	4.91789	5.27482	4.22834e-07	2.83246e-06	5.72842
LOC653566	0.895212	6.85086	5.27253	4.27353e-07	2.85822e-06	5.65431
DAXX	0.756304	6.222	5.26967	4.33067e-07	2.89188e-06	5.63579
ATP6V1B1	3.59822	1.17729	5.26837	4.35696e-07	2.90601e-06	6.10267
PRC1	2.03523	5.58033	5.26634	4.39814e-07	2.93117e-06	5.6385
HOXA4	6.33142	1.54485	5.26622	4.40057e-07	2.93165e-06	6.07957
RBMS1	1.63128	5.1541	5.26586	4.40805e-07	2.93548e-06	5.66544
ABHD14B	1.33079	5.03301	5.26202	4.48725e-07	2.9847e-06	5.6594
GABPB1	1.03077	4.3104	5.26076	4.51354e-07	3.00102e-06	5.74331
ENG	1.60118	6.90421	5.26059	4.51712e-07	3.00222e-06	5.60204
CPSF4	1.18062	5.90654	5.26025	4.52425e-07	3.00579e-06	5.59877
SNRPF	1.11209	5.05775	5.25928	4.54462e-07	3.01814e-06	5.64485
KYNU	2.7652	1.79439	5.25906	4.54924e-07	3.02003e-06	6.03582
C20orf24	1.20112	6.4622	5.25525	4.63042e-07	3.07032e-06	5.57074
BRCA1	1.6717	4.0738	5.25254	4.68894e-07	3.10791e-06	5.74262
SCAMP2	0.895387	6.48007	5.2512	4.71806e-07	3.12599e-06	5.55278
TIMM8B	1.66147	5.73697	5.24909	4.76445e-07	3.15058e-06	5.55413
KARS	0.749799	6.95766	5.24785	4.79195e-07	3.16507e-06	5.54628
PHF19	1.73529	6.3463	5.24769	4.79546e-07	3.1661e-06	5.53675
TTF2	1.20358	3.3497	5.24271	4.90745e-07	3.23633e-06	5.8122
FPGS	0.96068	5.53506	5.24164	4.93173e-07	3.24952e-06	5.53001
DIAPH3	2.15161	2.3561	5.24158	4.93319e-07	3.24952e-06	5.92045
SLC35F5	1.25095	5.14771	5.23937	4.98376e-07	3.28029e-06	5.54742
GBP1	2.96075	5.95663	5.23638	5.05323e-07	3.32472e-06	5.49075
OXSM	1.27329	3.55768	5.23434	5.10112e-07	3.35493e-06	5.7438
RAD18	1.49191	3.58853	5.23355	5.11993e-07	3.366e-06	5.73548
FOXD3	4.47973	-0.245321	5.23208	5.15484e-07	3.38633e-06	5.96672
GTF2IRD2B	1.42326	3.92014	5.23146	5.16952e-07	3.39203e-06	5.67322
POLR1B	0.932976	5.00637	5.23117	5.1764e-07	3.39437e-06	5.52387
MEX3C	1.16894	6.06056	5.23103	5.17974e-07	3.39437e-06	5.46461
RAB8A	0.840321	6.09295	5.22872	5.23547e-07	3.42604e-06	5.45369
CTSC	2.36228	6.28629	5.22706	5.27574e-07	3.44842e-06	5.44449
C10orf55	2.98602	-1.06082	5.22367	5.35895e-07	3.49623e-06	5.93178
HOXA2	5.73834	0.419266	5.22366	5.35918e-07	3.49623e-06	5.92412
COTL1	1.40806	7.94626	5.22209	5.39817e-07	3.52031e-06	5.46902
NME7	1.02816	4.37389	5.22054	5.43706e-07	3.54295e-06	5.55457
GRAP	1.82673	3.3764	5.21842	5.49057e-07	3.57645e-06	5.70064
SNAPIN	1.33857	6.03487	5.21198	5.65612e-07	3.67302e-06	5.38012
C19orf35	2.27743	0.673733	5.21045	5.69608e-07	3.69616e-06	5.86263
TCEA1	0.911971	6.25654	5.20939	5.72416e-07	3.71295e-06	5.36577
C6orf129	1.91915	4.94225	5.209	5.73451e-07	3.71824e-06	5.43161
C21orf7	3.10598	3.59121	5.20485	5.84526e-07	3.78571e-06	5.60784
C1orf85	1.5366	5.46496	5.20293	5.89714e-07	3.81786e-06	5.36154
MYL6	1.69232	9.68671	5.20028	5.96942e-07	3.86024e-06	5.44965
C3orf38	1.09799	5.13593	5.19977	5.98365e-07	3.86797e-06	5.37194
C19orf54	1.10337	4.25961	5.19773	6.04009e-07	3.89704e-06	5.47
C19orf56	1.04654	6.8511	5.19495	6.11792e-07	3.94384e-06	5.30752
TAF12	1.1207	4.62704	5.19487	6.11999e-07	3.94384e-06	5.40521
C1QTNF6	2.30909	4.30741	5.1948	6.12191e-07	3.94384e-06	5.45002
HAUS4	1.37399	5.01051	5.1947	6.1249e-07	3.94427e-06	5.36105
VSIG10	1.23914	4.20039	5.1927	6.18157e-07	3.97926e-06	5.45694
RPS14	1.66061	9.24472	5.19192	6.20357e-07	3.98888e-06	5.39258
TCF7	1.91389	3.03434	5.19103	6.22921e-07	4.00385e-06	5.62652
APOC1	2.8494	6.86729	5.18924	6.28066e-07	4.03235e-06	5.28256
C17orf65	1.32253	2.98959	5.18776	6.32365e-07	4.05841e-06	5.61777
VSIG4	3.17249	6.91055	5.1871	6.34287e-07	4.06921e-06	5.27413
MRPL11	1.31276	5.19785	5.18478	6.4106e-07	4.10956e-06	5.30002
TNFRSF10B	1.95151	5.50979	5.18399	6.43409e-07	4.12151e-06	5.27459
FANCE	1.41722	3.34068	5.18285	6.46785e-07	4.14157e-06	5.54884
HOXC10	6.8932	1.72236	5.18083	6.52815e-07	4.17703e-06	5.69759
RPN1	0.940799	8.27011	5.17273	6.77545e-07	4.32387e-06	5.26403
HEBP2	1.60347	4.83432	5.16877	6.89971e-07	4.40151e-06	5.26463
HPD	5.02965	0.409553	5.16781	6.93012e-07	4.41925e-06	5.68306
UTP6	0.748746	5.17066	5.16586	6.9925e-07	4.45733e-06	5.21836
VAMP8	2.63704	5.05296	5.16578	6.99509e-07	4.45733e-06	5.22891
C12orf11	0.957059	4.59859	5.1657	6.99772e-07	4.45734e-06	5.2798
CCDC111	1.2618	3.76695	5.16454	7.03486e-07	4.47764e-06	5.40182
STK3	1.24714	3.82791	5.16404	7.05107e-07	4.48583e-06	5.38973
NCSTN	0.848804	7.3514	5.16398	7.053e-07	4.48583e-06	5.18572
CXCL16	1.84556	6.45097	5.16338	7.0725e-07	4.49648e-06	5.16132
PLIN3	1.57365	6.80506	5.16144	7.13564e-07	4.5316e-06	5.15779
ISL2	3.63706	0.0290975	5.16059	7.16354e-07	4.54517e-06	5.65684
EFNB1	1.41301	5.07054	5.15924	7.20801e-07	4.57073e-06	5.19834
LOC400043	2.59743	3.72141	5.1573	7.2724e-07	4.6064e-06	5.3772
ADAM17	1.05896	5.52274	5.15618	7.3096e-07	4.62823e-06	5.15063
MIF4GD	1.30672	4.84784	5.15594	7.31757e-07	4.63155e-06	5.20648
NFE2L2	0.912954	7.16242	5.15517	7.34363e-07	4.64632e-06	5.13996
SLC37A2	2.4005	3.70127	5.15471	7.35892e-07	4.65426e-06	5.36911
KLHDC8A	3.24751	6.51064	5.15335	7.40489e-07	4.67985e-06	5.11751
ING3	1.18681	4.61608	5.15236	7.4386e-07	4.69766e-06	5.21854
RPL29	1.50628	8.35363	5.14616	7.65269e-07	4.82568e-06	5.15032
SNRPA	0.894026	5.80256	5.1442	7.72152e-07	4.86548e-06	5.08554
NR2C2AP	1.3419	4.4313	5.14374	7.73784e-07	4.87395e-06	5.20603
SFRP4	3.29501	4.80131	5.14178	7.80762e-07	4.91244e-06	5.14906
CTDSP1	1.11908	6.71655	5.14093	7.83792e-07	4.92786e-06	5.06544
ZNF200	0.745146	3.70947	5.1387	7.91819e-07	4.9728e-06	5.29744
HLA-DRA	2.80086	9.42863	5.13766	7.95583e-07	4.9909e-06	5.16104
LFNG	2.51378	6.58896	5.13744	7.96394e-07	4.99415e-06	5.048
CLN5	1.39312	5.79152	5.13625	8.00726e-07	5.01946e-06	5.05081
RGS19	1.29287	4.69631	5.13595	8.01837e-07	5.02457e-06	5.13624
KIF4B	2.2149	-0.736794	5.13345	8.11041e-07	5.0785e-06	5.54581
VKORC1	1.34268	6.38706	5.13122	8.19347e-07	5.12484e-06	5.01918
MOV10	1.46168	5.22776	5.12816	8.30879e-07	5.19314e-06	5.04736
IMPDH2	0.951409	6.84122	5.12758	8.33056e-07	5.20484e-06	5.00912
CCDC109B	2.28913	4.87715	5.1221	8.54147e-07	5.32877e-06	5.05421
SLFN12	2.33463	1.66433	5.1203	8.61181e-07	5.37068e-06	5.43856
CLNS1A	0.902788	6.81436	5.11823	8.6937e-07	5.41778e-06	4.96728
CROT	1.74559	5.47039	5.11735	8.72856e-07	5.43751e-06	4.98261
ZFAND6	1.33691	6.36904	5.11418	8.85547e-07	5.5105e-06	4.94417
KTELC1	1.03488	4.65168	5.11034	9.01166e-07	5.60154e-06	5.02916
GTF2H2C	1.34355	4.29819	5.10841	9.09107e-07	5.64656e-06	5.07064
TMEM194B	1.25386	2.12964	5.10826	9.09738e-07	5.64656e-06	5.35679
OLFML3	1.82435	6.2579	5.10769	9.12096e-07	5.65913e-06	4.9158
PPIL3	1.3147	4.5371	5.10666	9.1639e-07	5.68162e-06	5.02845
RPF1	0.998562	5.1962	5.10508	9.2301e-07	5.72058e-06	4.9484
SNRPG	1.61491	5.33193	5.10262	9.33412e-07	5.77872e-06	4.92688
C1orf162	2.32272	3.89075	5.10031	9.43231e-07	5.83525e-06	5.09983
GOLPH3	0.691188	6.65794	5.09901	9.4882e-07	5.8677e-06	4.87987
WNT5A	2.03016	4.94419	5.09565	9.63423e-07	5.95367e-06	4.93094
PIGC	1.11759	5.11487	5.09333	9.73665e-07	6.00736e-06	4.90414
UBE2L6	1.36672	7.14439	5.09181	9.80423e-07	6.04333e-06	4.86046
IFI16	2.13569	6.89063	5.08819	9.9667e-07	6.13458e-06	4.8373
CD1D	2.71847	0.843855	5.08746	9.99943e-07	6.15249e-06	5.3298
MAD2L2	1.6365	6.02429	5.0864	1.00478e-06	6.17778e-06	4.82545
ARHGAP18	1.86798	4.70169	5.08293	1.02075e-06	6.2669e-06	4.90299
TBCCD1	1.01428	4.46754	5.08274	1.02161e-06	6.26993e-06	4.93336
SEPN1	1.55309	8.29	5.07585	1.05403e-06	6.44921e-06	4.83875
SNAP23	1.1613	5.60486	5.07548	1.05579e-06	6.45581e-06	4.79169
BAX	1.24638	5.57036	5.07511	1.05757e-06	6.46257e-06	4.7917
RDH10	2.74657	5.73784	5.07299	1.0678e-06	6.51574e-06	4.77478
AEN	1.64639	5.26217	5.07277	1.06884e-06	6.51972e-06	4.80173
CHRAC1	0.937083	4.48047	5.07176	1.07376e-06	6.54504e-06	4.88367
HSPG2	2.46867	6.62122	5.069	1.08728e-06	6.62509e-06	4.74785
DAD1	1.21807	7.28904	5.06807	1.09183e-06	6.65042e-06	4.76174
C4orf46	1.35503	3.72117	5.06685	1.09791e-06	6.68503e-06	4.98191
EXOSC8	1.45232	4.54525	5.0615	1.12483e-06	6.83917e-06	4.82999
KPNA2	1.18116	7.03081	5.05785	1.14355e-06	6.94802e-06	4.70845
GNB4	1.33507	6.8242	5.05222	1.17302e-06	7.10926e-06	4.67846
DDX60L	1.83932	4.05856	5.05128	1.17802e-06	7.137e-06	4.85897
MMP25	2.65394	2.31007	5.04966	1.18666e-06	7.1791e-06	5.08979
ALKBH2	1.27082	4.60805	5.04894	1.1905e-06	7.19977e-06	4.76664
KRCC1	1.22721	5.40658	5.04678	1.20217e-06	7.26518e-06	4.67783
CD48	3.35374	2.40645	5.04609	1.20594e-06	7.28539e-06	5.0658
TMED9	0.96955	7.51854	5.04004	1.23931e-06	7.46899e-06	4.64857
LRRC42	1.06669	5.0579	5.03988	1.24022e-06	7.47125e-06	4.67625
TMPO	1.48069	6.31604	5.03786	1.25157e-06	7.53694e-06	4.61038
DHFR	1.59605	4.88948	5.03665	1.25841e-06	7.56997e-06	4.67948
LAMA4	2.14597	6.23103	5.03503	1.26768e-06	7.61773e-06	4.59843
UXT	1.41185	5.60949	5.03422	1.27231e-06	7.64286e-06	4.61158
UNC119B	1.09654	6.69355	5.02751	1.31136e-06	7.86075e-06	4.56838
HLA-B	2.27636	9.92821	5.02618	1.31921e-06	7.90223e-06	4.69733
SRPX	3.20689	6.16087	5.02551	1.32319e-06	7.92047e-06	4.55782
FZD2	1.92934	2.95255	5.02486	1.32711e-06	7.93557e-06	4.91448
DNTTIP1	0.92941	5.32433	5.02402	1.33211e-06	7.96268e-06	4.58454
MOSPD1	1.12357	3.87404	5.02364	1.3344e-06	7.97354e-06	4.76955
ARHGEF6	1.58806	7.22418	5.0235	1.33523e-06	7.9757e-06	4.56532
PKN2	0.891448	5.62003	5.02229	1.34252e-06	8.01644e-06	4.5593
BRMS1	0.817933	5.32018	5.02103	1.35017e-06	8.05642e-06	4.5719
PAICS	1.34742	7.58061	5.01796	1.36893e-06	8.15407e-06	4.55531
LOC100128191	1.74959	1.7841	5.01665	1.37707e-06	8.19966e-06	4.98775
EEF1G	1.14414	8.97824	5.01244	1.40337e-06	8.35041e-06	4.59414
RSU1	1.05067	6.07527	5.01168	1.40813e-06	8.37581e-06	4.49886
ST7	0.907205	5.30067	5.01055	1.41532e-06	8.41561e-06	4.52804
FAM105B	0.798304	4.2704	5.00964	1.42111e-06	8.44713e-06	4.64513
ABCA1	1.92904	6.68409	5.00904	1.42494e-06	8.46692e-06	4.48811
CCDC18	1.98423	1.40646	5.00826	1.43e-06	8.49401e-06	4.97265
TRIAP1	1.28762	5.11982	5.00804	1.43139e-06	8.49926e-06	4.53232
AP4M1	1.10528	4.8744	5.0056	1.44713e-06	8.58675e-06	4.54655
MNS1	2.16144	3.03837	5.00433	1.45545e-06	8.63312e-06	4.81523
MSX1	1.67106	4.18201	5.00071	1.47926e-06	8.77128e-06	4.62063
NNMT	4.55631	5.607	5.00002	1.48387e-06	8.79554e-06	4.46343
DSE	1.67304	4.84584	4.9993	1.4887e-06	8.81802e-06	4.52237
ERCC8	0.984891	3.81734	4.99903	1.49048e-06	8.82239e-06	4.67295
KANK2	1.73419	6.1926	4.99893	1.49113e-06	8.82318e-06	4.44229
CNO	0.885696	4.07491	4.99794	1.49778e-06	8.85635e-06	4.62563
TBL2	1.08749	5.92681	4.99681	1.50543e-06	8.89538e-06	4.43768
TAP1	2.15105	6.99189	4.99632	1.50868e-06	8.91152e-06	4.44012
VANGL2	1.77116	6.38718	4.99523	1.51613e-06	8.95134e-06	4.42548
IRAK1	1.0239	7.24014	4.9951	1.51701e-06	8.95134e-06	4.44289
CTNS	0.906133	4.90217	4.99492	1.51821e-06	8.95223e-06	4.49738
HOXA11	4.96963	-0.323476	4.99395	1.52485e-06	8.98826e-06	4.95476
PIGW	1.02461	3.58982	4.99103	1.54494e-06	9.09609e-06	4.67611
FAM35A	0.975827	4.3916	4.98947	1.55574e-06	9.1481e-06	4.53995
NID2	2.49165	4.36974	4.98932	1.55682e-06	9.14814e-06	4.54259
MOBKL2A	0.982419	5.9882	4.98661	1.57584e-06	9.25352e-06	4.39227
RPLP2	1.36042	8.71745	4.98403	1.59415e-06	9.34485e-06	4.4597
CD68	2.15184	7.29403	4.97897	1.63065e-06	9.54563e-06	4.37527
RPS5	1.89383	9.1848	4.97778	1.6394e-06	9.59026e-06	4.45391
S100A6	2.41951	8.73914	4.97711	1.64433e-06	9.61578e-06	4.43086
HLA-A	2.07299	9.84434	4.97149	1.68618e-06	9.85375e-06	4.45741
IFNGR2	1.17793	6.77162	4.96881	1.70646e-06	9.96748e-06	4.31604
VEZF1	0.923673	6.57711	4.96877	1.70682e-06	9.96748e-06	4.3126
HLA-DPA1	2.49117	8.04661	4.96675	1.72227e-06	1.00439e-05	4.35478
ABHD3	1.19325	4.44532	4.96617	1.72672e-06	1.00664e-05	4.43164
SPRY1	2.50994	5.18992	4.96427	1.74149e-06	1.01386e-05	4.33713
CLEC5A	3.7196	3.50617	4.96268	1.75388e-06	1.02002e-05	4.56819
TPST1	1.66236	6.4978	4.96218	1.7578e-06	1.02195e-05	4.28344
C9orf21	1.31562	3.22445	4.96137	1.76414e-06	1.02494e-05	4.60577
PLBD1	2.45098	3.15615	4.96028	1.77279e-06	1.02926e-05	4.6109
HSPBAP1	0.98181	3.38401	4.95852	1.78673e-06	1.03629e-05	4.56972
CLEC4E	4.03031	0.750649	4.95513	1.81399e-06	1.05138e-05	4.77322
COL5A2	2.59596	6.57292	4.9549	1.81579e-06	1.05207e-05	4.25293
RNASE4	2.13134	4.16704	4.95144	1.84409e-06	1.06734e-05	4.41134
SIX1	3.58106	2.21835	4.95137	1.84466e-06	1.06734e-05	4.6792
DNALI1	2.23558	5.81203	4.95102	1.84755e-06	1.06865e-05	4.24386
TFG	0.612897	6.817	4.9496	1.85929e-06	1.0747e-05	4.23432
TMEM133	1.42044	2.89202	4.94945	1.86047e-06	1.07502e-05	4.60006
SF3A3	0.680803	6.61348	4.94638	1.88617e-06	1.08839e-05	4.21672
RALY	0.837525	7.25338	4.93998	1.94067e-06	1.11756e-05	4.20614
MND1	2.46316	1.46976	4.93766	1.96078e-06	1.12799e-05	4.67201
PDIA3P	1.13719	6.64295	4.93318	2.0003e-06	1.1484e-05	4.16054
WWTR1	2.48169	5.05729	4.9328	2.00364e-06	1.14993e-05	4.21447
ZNF345	1.22006	2.49228	4.92883	2.03938e-06	1.16965e-05	4.55833
MS4A7	2.47808	5.13633	4.92799	2.04702e-06	1.17346e-05	4.18635
HIST1H2BH	3.34442	-1.89774	4.92794	2.0474e-06	1.17346e-05	4.68821
C1orf86	1.17646	5.22013	4.92593	2.06579e-06	1.18287e-05	4.17034
C7orf31	1.80135	2.67391	4.92592	2.06591e-06	1.18287e-05	4.5265
C15orf42	2.41253	2.3718	4.92575	2.0675e-06	1.18338e-05	4.55718
TRPT1	1.19055	4.60242	4.92225	2.09986e-06	1.20028e-05	4.22158
GSTP1	1.26918	7.88874	4.92016	2.11946e-06	1.20945e-05	4.14793
ELF1	1.12861	5.13526	4.91801	2.13973e-06	1.2202e-05	4.14384
TSPAN12	2.69688	5.14471	4.91703	2.14913e-06	1.22515e-05	4.13872
ZNF69	1.63978	1.55091	4.91213	2.19631e-06	1.24994e-05	4.56078
COPB2	0.771007	7.14837	4.91086	2.20872e-06	1.25533e-05	4.07786
TMEM147	1.16812	6.58782	4.90921	2.22499e-06	1.26415e-05	4.05736
WBSCR16	1.04359	5.90217	4.90384	2.27852e-06	1.29277e-05	4.03907
XRCC2	2.22753	1.58667	4.90237	2.29346e-06	1.30044e-05	4.51793
MUC1	2.33218	3.33909	4.90171	2.30011e-06	1.30378e-05	4.33533
NEDD9	1.80592	5.80664	4.90117	2.30563e-06	1.3056e-05	4.03077
BCL10	0.848	3.994	4.90098	2.30759e-06	1.30627e-05	4.22448
XRCC4	1.09539	2.8346	4.89842	2.33389e-06	1.32072e-05	4.39142
LASS5	0.958952	6.18493	4.89813	2.33694e-06	1.32201e-05	4.00957
LY6G5C	1.57953	1.91393	4.89641	2.35479e-06	1.33122e-05	4.472
PLK4	1.96985	2.96027	4.8947	2.37259e-06	1.34084e-05	4.3597
BNIP2	0.908355	4.80212	4.89356	2.38459e-06	1.34717e-05	4.07408
HEY1	1.65687	7.01656	4.89336	2.38678e-06	1.34796e-05	3.99908
C11orf10	1.19836	6.16047	4.89236	2.39735e-06	1.35303e-05	3.98526
CCDC76	1.07687	3.8363	4.8906	2.41603e-06	1.36086e-05	4.20687
NCBP2	0.749264	6.92831	4.8896	2.42673e-06	1.36643e-05	3.98071
PPIH	1.28084	4.56177	4.88696	2.45521e-06	1.38155e-05	4.07712
SH3BP2	1.2821	6.59767	4.88668	2.45824e-06	1.38252e-05	3.96149
LOC388955	1.0898	4.45103	4.88666	2.45856e-06	1.38252e-05	4.09137
SOX11	3.23661	5.42577	4.88647	2.46059e-06	1.3832e-05	3.9868
TXNIP	1.63007	8.02875	4.88569	2.46911e-06	1.38754e-05	4.00739
HOXC5	4.25515	-1.01787	4.88503	2.47632e-06	1.39113e-05	4.50976
ELP4	1.07953	4.34609	4.88445	2.4826e-06	1.39419e-05	4.09797
C7orf36	1.364	4.35168	4.88375	2.49035e-06	1.39716e-05	4.09413
LOC282997	1.65883	1.55029	4.88357	2.49229e-06	1.39779e-05	4.44166
SEC13	0.944883	6.87107	4.88252	2.5039e-06	1.40383e-05	3.94911
TCF7L1	1.84574	4.66546	4.88223	2.50708e-06	1.40469e-05	4.04304
C14orf93	1.02485	3.28886	4.88141	2.51622e-06	1.40886e-05	4.25722
FXYD5	1.7976	5.00851	4.88022	2.52945e-06	1.41536e-05	3.99496
DIABLO	0.992494	6.14666	4.8796	2.53634e-06	1.41875e-05	3.93116
MYL12A	1.66928	6.75355	4.87759	2.55899e-06	1.42975e-05	3.92553
CDT1	2.21059	3.83547	4.87756	2.55937e-06	1.42975e-05	4.15182
C1orf54	2.02527	4.16507	4.87723	2.56309e-06	1.43135e-05	4.09577
RDX	1.20326	7.94326	4.87663	2.56983e-06	1.43417e-05	3.96506
PMM2	1.04548	4.60218	4.87312	2.60993e-06	1.45416e-05	4.0127
LEF1	1.89744	4.38739	4.87276	2.61408e-06	1.45552e-05	4.04214
FAM100B	1.43449	6.08401	4.86842	2.66469e-06	1.48031e-05	3.88438
SQRDL	1.97423	4.59983	4.86578	2.69586e-06	1.49627e-05	3.98192
DPYSL3	1.76163	9.50551	4.86561	2.69784e-06	1.49627e-05	3.99
CNOT10	0.690728	4.75661	4.86375	2.71999e-06	1.50807e-05	3.9533
TMED5	1.08268	6.84798	4.86153	2.74674e-06	1.5224e-05	3.85945
PATL1	1.08705	5.79541	4.8612	2.75072e-06	1.52411e-05	3.8613
C17orf62	0.805317	6.50528	4.85991	2.76649e-06	1.53185e-05	3.84688
PRIM1	1.49223	3.38239	4.85414	2.83761e-06	1.56816e-05	4.12808
MSI1	1.61986	5.10284	4.85301	2.85174e-06	1.57546e-05	3.8707
NGLY1	0.702884	5.01551	4.85124	2.87408e-06	1.58729e-05	3.87152
XBP1	1.40397	6.37834	4.851	2.87709e-06	1.58843e-05	3.8086
LEFTY2	3.91131	2.2414	4.84966	2.89409e-06	1.5973e-05	4.25054
SLC35F2	1.72087	4.39388	4.84628	2.93741e-06	1.61963e-05	3.92924
STAP2	1.74067	1.64139	4.84221	2.9904e-06	1.64617e-05	4.26457
ZNF217	1.83646	4.66809	4.84176	2.99628e-06	1.64887e-05	3.87152
DOK3	1.87389	3.8224	4.84079	3.00906e-06	1.65537e-05	3.99911
SOX4	2.72798	6.81695	4.84022	3.01661e-06	1.65899e-05	3.76853
DFNA5	1.42253	6.12587	4.84011	3.01817e-06	1.65931e-05	3.76405
CDC23	0.697444	5.46294	4.83827	3.04252e-06	1.67162e-05	3.78028
TMED1	1.22821	5.45572	4.83674	3.06309e-06	1.6802e-05	3.77426
LAP3	1.29162	7.29235	4.83466	3.09124e-06	1.69455e-05	3.75964
DSN1	1.39176	4.46475	4.8339	3.10157e-06	1.69966e-05	3.86645
TXNDC5	1.30949	7.16002	4.83361	3.1054e-06	1.70089e-05	3.75044
BANF1	1.14136	7.20028	4.82839	3.17742e-06	1.73669e-05	3.72979
HDGF	0.844179	7.99365	4.82786	3.1847e-06	1.73918e-05	3.76115
CRTAP	0.974585	7.78981	4.82785	3.18496e-06	1.73918e-05	3.75185
ZNF22	1.06631	5.50378	4.82612	3.20918e-06	1.75129e-05	3.72642
ACOT9	1.08291	4.81666	4.82568	3.21528e-06	1.75405e-05	3.78522
ZC3H10	0.880912	3.55681	4.82537	3.21972e-06	1.75591e-05	3.97918
ILK	1.13454	7.22426	4.82087	3.28388e-06	1.78746e-05	3.699
LOX	3.65396	4.76479	4.81983	3.29878e-06	1.79351e-05	3.76699
EPHB4	2.22243	5.08251	4.8198	3.29922e-06	1.79351e-05	3.73258
PPIA	1.18585	8.73953	4.81756	3.33173e-06	1.80887e-05	3.75212
BTN3A3	1.67732	4.77498	4.81538	3.36375e-06	1.82392e-05	3.74697
HOXB2	5.08892	1.88076	4.81336	3.3936e-06	1.8377e-05	4.12929
LIMS1	1.69276	4.03287	4.81235	3.40863e-06	1.84413e-05	3.84419
GTF2IRD2	1.24591	5.22361	4.80923	3.4554e-06	1.86587e-05	3.67542
SRA1	1.08	5.81727	4.80823	3.47054e-06	1.87286e-05	3.63704
C7orf55	1.54511	5.08302	4.80791	3.47534e-06	1.87485e-05	3.68258
ZNF792	1.09158	1.97584	4.80527	3.51581e-06	1.89548e-05	4.08873
C8orf58	0.981182	3.6444	4.80463	3.52554e-06	1.90012e-05	3.87781
TIMP1	3.00692	8.27942	4.80447	3.52799e-06	1.90084e-05	3.6759
ADAM9	1.69303	7.52162	4.80327	3.54658e-06	1.90994e-05	3.63672
EPS8	1.03001	5.83794	4.80324	3.54712e-06	1.90994e-05	3.61538
ZNF300	2.19449	4.00857	4.8031	3.54919e-06	1.91045e-05	3.80962
FBXL12	0.916786	4.31967	4.80282	3.55363e-06	1.9121e-05	3.75799
TRPV4	2.66264	0.235248	4.80276	3.55451e-06	1.9121e-05	4.15665
ATPBD4	1.48119	3.1908	4.8016	3.57251e-06	1.92117e-05	3.93766
POFUT2	1.0482	5.46947	4.80088	3.58382e-06	1.92543e-05	3.62248
UCP2	1.91548	5.83671	4.80068	3.58694e-06	1.92603e-05	3.60469
CDCA5	2.05559	4.53471	4.80066	3.58722e-06	1.92603e-05	3.71702
PDLIM1	2.30237	4.85171	4.79989	3.59939e-06	1.93135e-05	3.67302
TPM4	1.41169	8.49275	4.79917	3.61061e-06	1.93676e-05	3.66354
MEOX2	5.1728	3.97498	4.79846	3.62194e-06	1.9416e-05	3.79587
TMSB15B	2.16565	2.74486	4.79295	3.71008e-06	1.98635e-05	3.96181
CKAP2	1.54189	5.59267	4.79257	3.71621e-06	1.989e-05	3.58065
ECM2	2.43508	4.71469	4.78876	3.77849e-06	2.01852e-05	3.64302
DNPEP	0.843786	5.89248	4.7877	3.79588e-06	2.02717e-05	3.54846
ORAI1	1.37313	4.01421	4.78596	3.82491e-06	2.04203e-05	3.73705
MALT1	1.21368	4.2871	4.78502	3.84051e-06	2.04972e-05	3.68855
IRX3	3.83308	0.824699	4.78458	3.84784e-06	2.05299e-05	4.06626
IGFBP3	3.63628	7.59685	4.78328	3.86982e-06	2.06342e-05	3.55617
SLC2A10	2.17124	4.88046	4.78179	3.89492e-06	2.0755e-05	3.59412
ARHGAP15	2.40259	2.36741	4.78009	3.92386e-06	2.08961e-05	3.95036
MTMR11	1.73524	4.4046	4.77952	3.93364e-06	2.09416e-05	3.64753
RBMX	0.918277	7.5058	4.77924	3.93852e-06	2.0961e-05	3.53537
FAM109B	1.99347	3.09937	4.77888	3.94462e-06	2.09869e-05	3.85655
NCAPG2	1.52927	5.0613	4.77771	3.96476e-06	2.10772e-05	3.55814
MTFR1	1.20143	4.20429	4.77768	3.96532e-06	2.10772e-05	3.67119
SP100	1.99626	5.31737	4.77649	3.9859e-06	2.11705e-05	3.53064
CCDC102B	1.61554	3.5116	4.77645	3.98661e-06	2.11705e-05	3.78267
7	1.50665	5.62524	4.77536	4.00548e-06	2.12641e-05	3.50706
CXCL10	3.98484	3.29738	4.77462	4.01844e-06	2.13196e-05	3.80945
TXNDC17	1.37938	5.55772	4.774	4.02925e-06	2.13636e-05	3.50464
HOXA6	3.95394	-1.30954	4.77357	4.03684e-06	2.13884e-05	4.0593
FANCG	1.4705	4.39178	4.77324	4.04263e-06	2.14078e-05	3.62332
ARHGAP11B	2.4999	-0.520519	4.77299	4.0471e-06	2.14131e-05	4.04883
TMEM67	1.54017	4.0156	4.77196	4.06528e-06	2.14943e-05	3.67849
SLC11A1	2.65926	5.38917	4.76929	4.11267e-06	2.1711e-05	3.49537
MGC12982	2.84088	1.07384	4.76825	4.13132e-06	2.17892e-05	3.99002
ZNF530	1.49846	2.45003	4.76803	4.13523e-06	2.17963e-05	3.89231
C20orf199	1.67259	6.36805	4.76724	4.14954e-06	2.18581e-05	3.45652
CCRL2	1.99472	2.05678	4.76703	4.15333e-06	2.18713e-05	3.92496
BLM	2.00574	4.38119	4.76675	4.15829e-06	2.18906e-05	3.59793
NCAPD2	1.20547	6.14922	4.76275	4.23122e-06	2.22539e-05	3.43904
TANK	1.02609	5.40461	4.76207	4.24379e-06	2.23062e-05	3.46424
HSPB1	1.69773	8.0952	4.7598	4.2858e-06	2.2513e-05	3.48061
FARS2	0.841455	3.96165	4.75855	4.3091e-06	2.26284e-05	3.6319
SERPINE1	3.58515	6.9846	4.75791	4.32108e-06	2.26843e-05	3.42745
LYZ	3.24366	5.12755	4.75533	4.3698e-06	2.29189e-05	3.4584
FLT3LG	1.76956	2.7452	4.75513	4.37361e-06	2.29317e-05	3.80556
THUMPD3	0.648938	5.78678	4.74732	4.52419e-06	2.36556e-05	3.38331
MRPL13	1.35882	5.09681	4.74699	4.53075e-06	2.36826e-05	3.42664
ZNF691	0.96065	3.81496	4.74617	4.54685e-06	2.37594e-05	3.60563
S100A10	3.00387	7.34645	4.74171	4.63548e-06	2.42002e-05	3.37238
TPRG1	2.24381	-0.47452	4.74159	4.63796e-06	2.42057e-05	3.92164
ZNF528	1.28052	4.67913	4.74054	4.65899e-06	2.4308e-05	3.44661
TRIM47	1.82804	6.95469	4.73872	4.69584e-06	2.44675e-05	3.34678
PAFAH2	0.954722	4.20056	4.73798	4.71099e-06	2.45266e-05	3.50682
MARVELD1	1.7626	4.44257	4.73664	4.73842e-06	2.46392e-05	3.46333
TROVE2	0.682149	6.36078	4.73407	4.79143e-06	2.49072e-05	3.31835
SNRPC	1.05766	6.13988	4.73031	4.86983e-06	2.52838e-05	3.30412
ZKSCAN4	0.737603	2.93198	4.7293	4.8912e-06	2.5387e-05	3.67526
TAX1BP3	1.28083	6.3633	4.72818	4.91505e-06	2.54952e-05	3.29389
CCDC50	0.922805	6.68963	4.72621	4.95706e-06	2.56975e-05	3.28871
HIF1A	1.47792	8.07115	4.72603	4.96075e-06	2.57009e-05	3.33916
STK10	1.26063	5.1915	4.72119	5.06554e-06	2.62118e-05	3.31075
PCBP2	0.680211	8.90802	4.72007	5.09013e-06	2.63206e-05	3.35328
GNASAS	2.44325	-1.32648	4.72002	5.09121e-06	2.63206e-05	3.84499
SILV	2.66192	-0.67746	4.71861	5.12233e-06	2.64654e-05	3.83231
CFI	2.89394	5.26636	4.71847	5.12557e-06	2.6466e-05	3.29337
TOR1B	0.831475	5.034	4.71821	5.13133e-06	2.64877e-05	3.31326
ZNF823	1.0464	2.22139	4.71782	5.13997e-06	2.65242e-05	3.70909
PHLDA1	1.86996	7.78506	4.71703	5.15735e-06	2.66059e-05	3.2888
NAGS	1.61895	0.99335	4.71523	5.19756e-06	2.6797e-05	3.77828
C7orf30	1.01937	5.03001	4.71255	5.25799e-06	2.70839e-05	3.29025
PLOD2	1.91103	6.5355	4.70931	5.33213e-06	2.7444e-05	3.21657
FBXW8	1.18032	4.62529	4.70928	5.33274e-06	2.7444e-05	3.32403
FTSJD1	0.944576	4.66072	4.70796	5.36305e-06	2.75749e-05	3.31405
RBM38	1.24964	5.53119	4.7075	5.37382e-06	2.76219e-05	3.22958
SP140L	2.22411	3.28636	4.70614	5.40525e-06	2.77667e-05	3.52876
SNTB1	1.38003	4.98686	4.70594	5.41004e-06	2.77829e-05	3.26715
MGAT1	0.919738	7.17673	4.7048	5.43672e-06	2.7903e-05	3.21302
S100A16	2.25329	7.71863	4.70402	5.45501e-06	2.798e-05	3.23196
SSR1	0.732252	7.46401	4.70349	5.4673e-06	2.80343e-05	3.21877
SLC30A5	0.813419	5.47566	4.70343	5.4689e-06	2.80343e-05	3.21625
FBXO39	3.16235	-0.80792	4.70262	5.488e-06	2.81237e-05	3.77011
FAM114A1	1.67572	3.83203	4.70232	5.49509e-06	2.81431e-05	3.42172
ELF2	0.610864	5.00006	4.69952	5.56169e-06	2.84242e-05	3.23929
RPS8	1.50459	9.34414	4.69901	5.57393e-06	2.84696e-05	3.28652
ZNF501	1.36648	3.23945	4.69727	5.61586e-06	2.86579e-05	3.49962
TREM2	2.36757	6.26733	4.69607	5.64481e-06	2.87797e-05	3.16106
CNTLN	1.66155	3.32624	4.69512	5.66785e-06	2.88885e-05	3.47735
MIOS	0.789032	5.04076	4.69465	5.67934e-06	2.89384e-05	3.2153
MCM8	1.70687	3.14318	4.69393	5.69705e-06	2.90112e-05	3.50049
PXN	1.04134	6.72081	4.6933	5.71241e-06	2.90807e-05	3.15317
TSPO	1.69626	5.92719	4.69308	5.71783e-06	2.90996e-05	3.15412
NCF2	2.02301	3.96339	4.69209	5.74235e-06	2.92157e-05	3.3571
DAB2	1.80881	5.34023	4.6903	5.78674e-06	2.94327e-05	3.171
C7orf28B	1.59483	5.64598	4.68913	5.81572e-06	2.95624e-05	3.14805
FAM83D	2.58487	3.16196	4.6872	5.86417e-06	2.97997e-05	3.47022
MGAT2	0.885402	5.23043	4.68704	5.86841e-06	2.98124e-05	3.16647
NUP43	0.94152	5.12186	4.68526	5.91337e-06	3.0012e-05	3.16875
2	2.86318	1.30024	4.68184	6.00084e-06	3.04033e-05	3.62921
SPSB4	2.71132	3.59913	4.6808	6.02758e-06	3.05274e-05	3.37361
C14orf119	1.1781	5.6414	4.67727	6.11959e-06	3.09588e-05	3.09941
FAM86C	0.937262	2.71141	4.67683	6.13136e-06	3.10091e-05	3.4893
HOXC8	4.77607	-0.513294	4.67595	6.15442e-06	3.10979e-05	3.65969
CXorf26	0.846347	4.34921	4.67565	6.16246e-06	3.11293e-05	3.22623
PCGF1	0.894443	3.7537	4.67522	6.17366e-06	3.11692e-05	3.32409
CREB3L4	1.51343	2.88273	4.6722	6.25409e-06	3.15335e-05	3.44849
CLCF1	3.01307	2.61183	4.67188	6.26287e-06	3.15614e-05	3.48126
C7orf27	1.06969	6.38913	4.66917	6.33593e-06	3.19012e-05	3.05016
CLEC18B	2.96918	3.53496	4.66886	6.34446e-06	3.19347e-05	3.33564
ZNF107	1.27802	4.16178	4.66656	6.40727e-06	3.22318e-05	3.21901
GNPDA1	0.91096	6.39042	4.663	6.50563e-06	3.26975e-05	3.0248
C1orf203	1.46171	1.61316	4.65841	6.63468e-06	3.32969e-05	3.51638
SP3	0.730747	6.41533	4.65743	6.66251e-06	3.34267e-05	3.00194
ETHE1	1.31302	4.53267	4.65667	6.68429e-06	3.3526e-05	3.12097
GALM	1.54125	3.83617	4.65639	6.69217e-06	3.35557e-05	3.23283
SAMD13	1.55079	1.82042	4.65527	6.72453e-06	3.37079e-05	3.48917
ZNF193	1.04249	3.33368	4.65508	6.72976e-06	3.37238e-05	3.31271
STAT3	0.890653	7.85901	4.65502	6.73166e-06	3.37238e-05	3.0367
ANKRD22	3.15381	2.56212	4.65381	6.76639e-06	3.38479e-05	3.41376
AGPAT5	1.10246	7.14682	4.65052	6.86239e-06	3.42978e-05	2.98864
CAPZA1	0.933228	7.04328	4.64535	7.01563e-06	3.50431e-05	2.96414
B3GNT5	1.74378	4.80528	4.6445	7.04106e-06	3.51598e-05	3.03488
SYS1	1.01044	5.94013	4.64321	7.08e-06	3.53334e-05	2.94884
TMEM106A	1.85694	2.38401	4.64092	7.14959e-06	3.56493e-05	3.38117
SP110	1.57924	4.32929	4.63977	7.1846e-06	3.58134e-05	3.08253
PMF1	0.985014	5.60544	4.63819	7.23323e-06	3.60452e-05	2.94083
CXCL9	3.63195	1.46068	4.63761	7.25123e-06	3.61243e-05	3.44255
RPE65	3.63541	3.04538	4.63689	7.27345e-06	3.62138e-05	3.2826
CCDC138	1.64559	1.83245	4.6365	7.28542e-06	3.62627e-05	3.41287
RPA1	0.774255	7.04338	4.63608	7.29852e-06	3.63173e-05	2.92624
S100PBP	0.843045	5.21995	4.63599	7.30128e-06	3.63204e-05	2.9579
NMD3	0.967439	5.93692	4.63532	7.32244e-06	3.64043e-05	2.91663
HOXD13	6.17898	0.838616	4.63496	7.33361e-06	3.64492e-05	3.4625
RBM7	1.17468	4.78323	4.62531	7.64133e-06	3.78458e-05	2.95931
SERPINA5	3.26943	2.64634	4.62053	7.79853e-06	3.85793e-05	3.2695
CD180	2.30388	2.5751	4.61799	7.88314e-06	3.89639e-05	3.26773
LRRC37B2	0.757789	5.26121	4.61756	7.89753e-06	3.90123e-05	2.87932
COMMD4	0.918165	5.85661	4.61386	8.02291e-06	3.95396e-05	2.83136
NEXN	2.19528	2.42165	4.61325	8.04344e-06	3.96293e-05	3.26591
SLC12A4	1.11398	6.42283	4.61012	8.15116e-06	4.01135e-05	2.80858
EDNRA	1.97395	4.63267	4.60918	8.18389e-06	4.02513e-05	2.91298
PVRL2	1.28269	6.08855	4.60729	8.24989e-06	4.0529e-05	2.799
TOR3A	0.930421	5.73634	4.60579	8.30242e-06	4.07644e-05	2.80259
LRRC25	2.25294	3.44447	4.60483	8.3363e-06	4.0918e-05	3.09087
JAGN1	0.899355	5.5747	4.60451	8.34762e-06	4.09617e-05	2.805
PGF	2.51948	4.17496	4.60415	8.3606e-06	4.10017e-05	2.96257
AQP1	3.48272	9.62208	4.60145	8.45683e-06	4.14258e-05	2.90079
DEK	0.966459	6.81551	4.59807	8.57898e-06	4.19999e-05	2.76509
ABCC4	1.34774	4.2564	4.59741	8.60304e-06	4.21056e-05	2.92171
WLS	1.36115	8.27971	4.59635	8.64173e-06	4.22584e-05	2.81692
C12orf32	0.939704	5.3029	4.59398	8.72884e-06	4.26598e-05	2.78004
PTX3	3.81718	4.34851	4.59376	8.73706e-06	4.26877e-05	2.89253
POLD1	1.46291	4.56622	4.59346	8.74818e-06	4.27298e-05	2.85869
NANP	1.00812	3.4536	4.59287	8.77004e-06	4.28119e-05	3.04109
LIN9	1.44111	2.75943	4.59078	8.84809e-06	4.31805e-05	3.13581
FZD7	2.45634	5.35602	4.58982	8.88431e-06	4.33324e-05	2.75888
PUS3	0.866319	3.51124	4.58944	8.89831e-06	4.33882e-05	3.01752
FCGR2C	2.96243	1.52379	4.58753	8.97072e-06	4.37287e-05	3.239
DPM2	0.945794	5.7091	4.58717	8.98436e-06	4.37578e-05	2.72807
LIPT1	1.07069	2.95268	4.58713	8.98608e-06	4.37578e-05	3.09516
ZNF502	1.24671	3.66299	4.586	9.02896e-06	4.3937e-05	2.97745
ACTB	0.930519	12.7005	4.58587	9.03383e-06	4.39481e-05	2.98466
ZNF548	1.00851	4.03538	4.58579	9.03684e-06	4.39502e-05	2.91172
POC1A	1.67383	3.58727	4.5824	9.16741e-06	4.45214e-05	2.97615
TCN2	1.44328	5.71002	4.57923	9.2913e-06	4.50458e-05	2.69585
CTSS	2.21349	6.10868	4.57878	9.30883e-06	4.51051e-05	2.68303
CISH	2.28715	2.54038	4.57849	9.32025e-06	4.51475e-05	3.11339
SH3BGRL	0.90491	7.60458	4.5779	9.34374e-06	4.52355e-05	2.71112
TRIM14	1.47716	5.4224	4.57751	9.35912e-06	4.52842e-05	2.70467
RBBP7	0.701742	7.40033	4.57688	9.38402e-06	4.53788e-05	2.69829
PECAM1	1.37361	5.22578	4.57473	9.46964e-06	4.57798e-05	2.70837
GAR1	0.827121	4.0601	4.57395	9.50095e-06	4.59051e-05	2.85962
GATAD2A	0.939471	6.3757	4.57387	9.50416e-06	4.59075e-05	2.66143
TRAF4	1.97597	6.73873	4.57286	9.54498e-06	4.60915e-05	2.66132
CBLB	1.16952	3.52582	4.56989	9.66535e-06	4.66198e-05	2.93635
FCGR2B	4.07763	2.98863	4.56898	9.70266e-06	4.67865e-05	3.01736
COMMD10	1.49117	4.98026	4.56702	9.78306e-06	4.71436e-05	2.70045
TGDS	1.27515	3.51376	4.56698	9.7846e-06	4.71436e-05	2.92675
LAMB4	2.52957	-1.56983	4.56593	9.8282e-06	4.73247e-05	3.24071
TMEM51	1.36948	4.2955	4.56289	9.95485e-06	4.78538e-05	2.77616
MLH1	0.659127	5.65596	4.56289	9.955e-06	4.78538e-05	2.63237
DDX12	2.50423	1.83963	4.56257	9.96849e-06	4.78916e-05	3.11742
CDC73	0.750862	5.74573	4.56232	9.97883e-06	4.79142e-05	2.6261
TMEM69	0.708392	4.70238	4.56149	1.0014e-05	4.80582e-05	2.71102
ETV2	2.05914	-0.470946	4.56121	1.00258e-05	4.80991e-05	3.20667
SPATA17	2.90811	0.94592	4.56047	1.0057e-05	4.82351e-05	3.16298
PRPH	2.81964	2.32875	4.55986	1.0083e-05	4.83458e-05	3.06231
C21orf45	1.09408	3.3985	4.55865	1.01344e-05	4.8565e-05	2.91279
PTGFRN	1.5874	6.90613	4.55848	1.01417e-05	4.85791e-05	2.60714
ABCD1	1.22461	4.3616	4.55716	1.01985e-05	4.88035e-05	2.74272
COL1A1	4.09499	7.20511	4.55571	1.0261e-05	4.90889e-05	2.60521
CEBPD	2.05263	6.09671	4.55498	1.02924e-05	4.92113e-05	2.58696
HLA-DPB1	2.21127	7.01531	4.55298	1.03795e-05	4.96138e-05	2.58794
SENP1	0.879443	4.09904	4.55136	1.04509e-05	4.99407e-05	2.7621
FUCA2	1.27666	5.88988	4.55124	1.04558e-05	4.99501e-05	2.57656
ARL13B	1.07744	3.98499	4.55023	1.05006e-05	5.01362e-05	2.77729
EED	0.685266	4.5148	4.54974	1.05223e-05	5.02116e-05	2.68965
TWSG1	1.56302	6.23172	4.54861	1.05723e-05	5.04216e-05	2.55983
C8orf33	1.14227	7.08379	4.54698	1.06453e-05	5.07556e-05	2.56595
PSKH1	0.972852	5.75663	4.54637	1.06725e-05	5.08568e-05	2.56138
RPS3	1.47182	9.34978	4.5463	1.06755e-05	5.08568e-05	2.66504
ETV4	3.52326	3.74002	4.5463	1.06755e-05	5.08568e-05	2.8044
C1QC	2.19404	8.22693	4.54441	1.07608e-05	5.12056e-05	2.60461
TRAFD1	0.700033	5.98251	4.54362	1.07968e-05	5.13484e-05	2.54357
GMPPA	0.872102	4.92971	4.54225	1.0859e-05	5.16006e-05	2.6063
EIF3I	0.99854	7.74514	4.54088	1.09215e-05	5.18832e-05	2.56807
FAM115C	2.59365	4.28011	4.53961	1.09801e-05	5.21031e-05	2.68498
ZNF552	1.1677	2.0553	4.53901	1.10079e-05	5.22206e-05	3.00614
ADPGK	0.905215	5.75265	4.53819	1.10461e-05	5.23724e-05	2.52859
ZCCHC10	1.0501	4.34263	4.53786	1.10613e-05	5.24303e-05	2.66816
LIX1L	0.860752	5.54372	4.53672	1.11145e-05	5.26527e-05	2.53242
BGN	1.81821	8.05626	4.53307	1.1286e-05	5.34355e-05	2.55105
CARD16	2.77427	2.35522	4.53188	1.13423e-05	5.36873e-05	2.94851
BCL2L11	1.15002	4.34791	4.52922	1.14696e-05	5.42217e-05	2.63273
LGTN	1.00619	5.25268	4.52764	1.15463e-05	5.45462e-05	2.51644
C1QB	2.28023	8.47485	4.52469	1.169e-05	5.51793e-05	2.53709
RUNX1	2.25111	5.11816	4.52414	1.17167e-05	5.52899e-05	2.51432
TARBP2	1.12228	4.86678	4.52116	1.18642e-05	5.59081e-05	2.52874
POLM	1.06091	4.36686	4.51983	1.19302e-05	5.61724e-05	2.59216
TYROBP	2.16851	6.34617	4.51967	1.19386e-05	5.61964e-05	2.44309
TMEM204	1.63521	4.02359	4.51949	1.19475e-05	5.62226e-05	2.6475
SEPX1	1.18529	5.10636	4.51888	1.1978e-05	5.63505e-05	2.49439
ANP32B	0.987408	6.62986	4.51825	1.20096e-05	5.64615e-05	2.43933
SMAD1	1.10941	6.1107	4.5111	1.23746e-05	5.80719e-05	2.41045
CYB561D2	0.962942	4.52622	4.51085	1.23874e-05	5.81056e-05	2.53214
TMEM116	1.15732	3.7098	4.50985	1.24394e-05	5.83114e-05	2.66412
ATL3	1.25916	3.76046	4.50902	1.24825e-05	5.8465e-05	2.65197
ETAA1	0.847513	3.9093	4.50827	1.25222e-05	5.86186e-05	2.62256
CENPW	1.95118	2.17034	4.50746	1.25643e-05	5.87996e-05	2.87086
SLC16A1	1.06336	7.35931	4.50677	1.26009e-05	5.89544e-05	2.4145
NUP85	0.707233	5.24758	4.50635	1.26226e-05	5.90238e-05	2.43162
SNCAIP	2.19026	4.58952	4.50558	1.26638e-05	5.92002e-05	2.50182
LOC100170939	1.45942	2.31745	4.5027	1.28168e-05	5.98985e-05	2.83728
TPRA1	0.675257	5.36435	4.50194	1.28577e-05	6.00732e-05	2.40454
ZNF330	0.679696	4.75307	4.49904	1.30146e-05	6.07395e-05	2.45401
BAT1	0.773943	8.12084	4.49815	1.30628e-05	6.09476e-05	2.41428
C1R	2.58218	7.67518	4.49756	1.30951e-05	6.10815e-05	2.39132
HIST1H3H	2.65204	-1.33364	4.49651	1.31528e-05	6.13172e-05	2.9697
UBE2A	0.901138	6.79177	4.49627	1.31658e-05	6.13441e-05	2.35452
RAC2	1.97649	3.88198	4.49606	1.31773e-05	6.13809e-05	2.57881
SLAMF7	2.72644	0.0116544	4.49561	1.32022e-05	6.14801e-05	2.94106
C19orf50	0.680821	6.70773	4.49482	1.32456e-05	6.16483e-05	2.34708
HOXC9	4.86377	-0.133034	4.49356	1.33158e-05	6.19243e-05	2.93667
ANGPTL2	1.75615	6.53151	4.49274	1.33613e-05	6.21187e-05	2.33621
DCUN1D5	0.843461	4.63131	4.49195	1.34055e-05	6.22732e-05	2.44151
CD74	2.15921	10.7177	4.49091	1.34637e-05	6.25093e-05	2.51075
GDF15	3.40944	3.1202	4.48762	1.36495e-05	6.32855e-05	2.67445
C10orf81	4.11962	-0.596067	4.48729	1.36682e-05	6.33445e-05	2.92226
WDR3	0.853067	5.36201	4.48651	1.3713e-05	6.35279e-05	2.34313
BCHE	2.20082	5.93206	4.48516	1.37906e-05	6.38349e-05	2.31054
HOXB4	5.40921	0.398259	4.48188	1.398e-05	6.46765e-05	2.87677
HPS5	0.909847	4.97756	4.48132	1.40127e-05	6.4775e-05	2.35723
MIR155HG	2.67413	0.589926	4.47999	1.40903e-05	6.51161e-05	2.86291
C7orf23	1.24568	3.77888	4.4793	1.41308e-05	6.52678e-05	2.5307
OTP	4.93996	0.846292	4.47868	1.41675e-05	6.54191e-05	2.84763
11	2.218	1.76416	4.47832	1.41886e-05	6.54987e-05	2.79181
CHAC2	1.34935	2.12193	4.47694	1.42706e-05	6.58593e-05	2.7557
EGFLAM	2.71812	2.48752	4.47684	1.42762e-05	6.58677e-05	2.7169
SPATA12	2.21451	-1.66278	4.47586	1.43348e-05	6.612e-05	2.89464
TNNI2	2.47465	-1.27518	4.47372	1.44634e-05	6.66767e-05	2.88143
BACE2	2.05991	4.42032	4.47359	1.44706e-05	6.66875e-05	2.39947
MARCH3	1.57416	4.13371	4.47355	1.44736e-05	6.66875e-05	2.44589
MTCP1NB	1.17268	4.34268	4.47271	1.45238e-05	6.69009e-05	2.40831
LGALS1	1.97573	8.36218	4.47222	1.45536e-05	6.70199e-05	2.3224
ZNF765	1.10912	3.31452	4.47112	1.46203e-05	6.72906e-05	2.57864
CAPN2	1.00815	7.67482	4.47003	1.46867e-05	6.75734e-05	2.28166
PABPC4L	2.21387	0.411853	4.46998	1.46897e-05	6.75734e-05	2.83031
PDSS1	1.19443	2.45761	4.46943	1.47234e-05	6.76822e-05	2.69128
C18orf54	1.4208	3.16608	4.46767	1.48318e-05	6.80926e-05	2.58871
RPS3A	1.66835	7.84083	4.46751	1.48416e-05	6.81015e-05	2.27923
FBLIM1	2.74085	4.41558	4.46641	1.49091e-05	6.83792e-05	2.37175
CA12	3.16428	5.87686	4.46384	1.50696e-05	6.90593e-05	2.22726
RAB27A	1.81136	3.19261	4.46312	1.51145e-05	6.9246e-05	2.56666
CLEC12A	3.78371	-0.269519	4.4629	1.51287e-05	6.92686e-05	2.82156
SAMD9	2.20947	4.55185	4.46167	1.52061e-05	6.95721e-05	2.33273
SUCLG2	0.999592	5.36374	4.46105	1.52448e-05	6.97115e-05	2.2418
RBMS2	0.938383	4.91213	4.46009	1.53061e-05	6.9898e-05	2.28028
SPNS1	0.852682	5.90124	4.4594	1.535e-05	7.00382e-05	2.20887
TMEM168	1.06028	5.31781	4.45935	1.53533e-05	7.00382e-05	2.23863
LAPTM4B	1.19963	7.59291	4.45802	1.54379e-05	7.04052e-05	2.23032
C15orf44	0.831747	5.55136	4.45665	1.5526e-05	7.07687e-05	2.21235
PCDH18	1.79343	4.80715	4.45657	1.55314e-05	7.07743e-05	2.27825
H2AFY	0.773659	7.65724	4.45162	1.58531e-05	7.21435e-05	2.20785
TMSL3	1.4717	11.4423	4.44985	1.59698e-05	7.26551e-05	2.38367
UBE2I	0.636286	6.66291	4.44824	1.6077e-05	7.31233e-05	2.16096
EML4	1.01363	5.38076	4.44575	1.6244e-05	7.37841e-05	2.18002
SH2D4A	2.41741	2.41696	4.44393	1.63663e-05	7.43002e-05	2.59617
NCF4	2.01045	3.37141	4.44357	1.63909e-05	7.43719e-05	2.46081
C1QA	2.25947	7.81291	4.44012	1.6627e-05	7.53828e-05	2.16943
CARD6	1.91364	3.09411	4.439	1.67037e-05	7.57105e-05	2.48714
ANXA2P1	2.22355	1.43346	4.43846	1.67411e-05	7.58395e-05	2.66035
IFRD1	1.02756	6.42191	4.4367	1.68634e-05	7.63527e-05	2.1128
HS1BP3	0.97169	5.12642	4.43628	1.68928e-05	7.64653e-05	2.1639
PDGFC	1.71859	5.08284	4.43574	1.6931e-05	7.65974e-05	2.16603
TLR3	1.94218	2.74785	4.43492	1.69882e-05	7.67951e-05	2.52048
HIBADH	1.11446	5.58674	4.43308	1.71176e-05	7.73343e-05	2.11735
IL15RA	1.82676	1.51188	4.43052	1.73002e-05	7.80806e-05	2.62445
TMEM79	1.00182	3.37695	4.4287	1.74308e-05	7.85865e-05	2.40155
C17orf82	2.24145	-0.814498	4.42821	1.74657e-05	7.871e-05	2.69999
SIKE1	0.73309	5.55329	4.42738	1.7526e-05	7.89531e-05	2.09648
PSME1	1.34312	6.67346	4.42657	1.75849e-05	7.91973e-05	2.0755
SERF2	1.28665	8.63317	4.4264	1.7597e-05	7.92104e-05	2.15398
CRYZ	1.41415	5.42463	4.42528	1.76786e-05	7.95559e-05	2.09632
RNASE6	2.10521	4.36592	4.42435	1.77464e-05	7.97978e-05	2.2136
RPS13	1.25142	7.9948	4.42322	1.78296e-05	8.01293e-05	2.11122
HADH	0.872414	6.09608	4.42103	1.79916e-05	8.08145e-05	2.05279
APRT	1.14417	5.53458	4.41968	1.80915e-05	8.12418e-05	2.06717
LAIR1	2.12996	5.1804	4.41769	1.82409e-05	8.18479e-05	2.08544
SIGLEC9	2.24188	2.7882	4.41747	1.82577e-05	8.19018e-05	2.44705
AHCY	1.1194	7.4868	4.41519	1.84299e-05	8.26304e-05	2.0565
LOC645332	1.0784	2.29409	4.4146	1.84748e-05	8.2791e-05	2.49546
TRAF3IP2	1.32862	4.89298	4.41459	1.84754e-05	8.2791e-05	2.10283
P4HA1	1.48825	5.94503	4.41448	1.84836e-05	8.28059e-05	2.0303
ARHGEF19	2.02677	1.46868	4.41409	1.85133e-05	8.2917e-05	2.56394
MGST2	1.44758	4.39468	4.4103	1.88049e-05	8.41344e-05	2.15381
STK33	2.11251	3.88366	4.40838	1.89543e-05	8.47226e-05	2.23265
MLX	0.837563	5.90338	4.40835	1.89563e-05	8.47226e-05	2.00718
REPIN1	0.943657	7.15782	4.40739	1.9032e-05	8.50382e-05	2.01286
PTPN22	2.52328	0.341518	4.40644	1.91065e-05	8.53263e-05	2.58843
ARAP3	1.94525	5.39565	4.40631	1.91162e-05	8.53327e-05	2.02356
TEAD3	1.94814	3.73396	4.40629	1.9118e-05	8.53327e-05	2.25129
CCDC99	1.07888	3.843	4.40567	1.91672e-05	8.55075e-05	2.22938
GPR108	0.957298	6.02008	4.40516	1.92074e-05	8.56417e-05	1.9919
TMBIM6	0.901397	10.2175	4.40053	1.95765e-05	8.70958e-05	2.1292
DNAJC1	1.00014	4.21297	4.39834	1.97535e-05	8.77541e-05	2.13634
TSKU	1.70616	4.86279	4.39689	1.98719e-05	8.82571e-05	2.03675
IL7	2.43287	0.400816	4.3943	2.00839e-05	8.90821e-05	2.54015
CD300A	2.06808	4.50897	4.3939	2.01171e-05	8.92062e-05	2.07218
KCTD5	0.824383	5.83868	4.39208	2.02685e-05	8.98074e-05	1.9454
RPA3	1.36739	4.42441	4.39082	2.03733e-05	9.02484e-05	2.07275
HMOX1	2.27483	6.9965	4.39018	2.04265e-05	9.04604e-05	1.94011
C8orf31	1.3499	1.01542	4.38996	2.04451e-05	9.05192e-05	2.49781
PLVAP	2.33969	5.14157	4.38935	2.04963e-05	9.07219e-05	1.97786
POLA2	1.12862	4.39831	4.38927	2.05032e-05	9.07291e-05	2.07087
F11R	1.56112	4.95513	4.38891	2.05339e-05	9.08411e-05	1.995
CXorf64	3.6271	-0.957774	4.38643	2.07438e-05	9.16979e-05	2.54411
HSPA6	2.61862	4.17862	4.38499	2.08665e-05	9.21445e-05	2.09002
GMFG	1.88916	4.34847	4.38388	2.09616e-05	9.25404e-05	2.05779
LRP10	1.22703	7.30176	4.38319	2.10215e-05	9.27808e-05	1.92332
RAF1	0.642341	6.99792	4.3826	2.10718e-05	9.29787e-05	1.91046
LRRN4CL	3.05728	3.08663	4.38214	2.11119e-05	9.31315e-05	2.26668
FAM119B	2.93721	4.12257	4.38145	2.11716e-05	9.33704e-05	2.08567
BUD31	1.12111	6.68454	4.38062	2.1244e-05	9.36653e-05	1.89519
SUSD2	2.12487	3.16205	4.37915	2.13722e-05	9.41818e-05	2.24344
ZNF434	0.692521	4.6509	4.37889	2.1395e-05	9.42577e-05	1.99304
ZNF627	1.31441	5.17007	4.37775	2.14952e-05	9.46501e-05	1.92972
C7orf61	1.79125	2.19402	4.37658	2.15984e-05	9.50552e-05	2.359
PLA2G2A	6.21596	2.60219	4.37585	2.16635e-05	9.5317e-05	2.31
TCTN3	0.876226	5.49885	4.37554	2.16905e-05	9.54113e-05	1.89624
ARPC1B	1.61172	6.51404	4.37547	2.1697e-05	9.54149e-05	1.87277
VAX2	2.57411	1.85815	4.37437	2.1795e-05	9.58212e-05	2.38172
GNS	1.24807	7.68628	4.37372	2.18531e-05	9.6052e-05	1.90273
SHKBP1	0.970837	5.18933	4.37093	2.21043e-05	9.71307e-05	1.90138
PLEKHH3	1.12917	4.68792	4.37071	2.2124e-05	9.71923e-05	1.9563
TULP3	0.977041	5.02623	4.37016	2.21734e-05	9.73843e-05	1.91423
BUD13	0.721685	4.46479	4.36995	2.21928e-05	9.74443e-05	1.98511
SETDB1	0.767678	5.5716	4.36975	2.22108e-05	9.74981e-05	1.86942
SNRPB	1.26107	7.07015	4.36821	2.23514e-05	9.80896e-05	1.85653
CLPP	1.0276	6.02788	4.36649	2.25092e-05	9.87569e-05	1.84029
ADAP2	1.56304	4.48154	4.36637	2.25207e-05	9.87818e-05	1.9687
PCDH12	1.93002	4.4287	4.36503	2.26445e-05	9.92992e-05	1.97143
DPYD	2.41136	5.26081	4.36454	2.26897e-05	9.94717e-05	1.8705
ZNF311	2.01125	2.15832	4.36417	2.27243e-05	9.95718e-05	2.31487
CD164	1.20388	7.7157	4.36292	2.284e-05	0.000100027	1.86192
SNAPC1	1.15134	3.78316	4.36218	2.29091e-05	0.000100304	2.07076
SNX33	1.09853	4.67827	4.35703	2.33963e-05	0.000102253	1.90429
LBX2	2.84033	-1.71883	4.35607	2.34882e-05	0.000102575	2.44222
RPL35A	1.30057	8.38222	4.35516	2.35756e-05	0.000102931	1.86309
OLFML2A	1.80192	4.57052	4.35372	2.37147e-05	0.000103484	1.9064
PQLC3	1.68153	3.91005	4.35254	2.38294e-05	0.00010391	2.01045
NSMCE1	0.872673	5.93149	4.35253	2.38305e-05	0.00010391	1.78806
THBS3	1.54196	4.69825	4.35091	2.39882e-05	0.000104544	1.87788
SEPT10	1.14686	5.47497	4.35041	2.40375e-05	0.000104732	1.79979
SCNM1	0.9736	5.23215	4.34629	2.44447e-05	0.000106342	1.80185
SYPL1	1.36173	6.95251	4.3462	2.44538e-05	0.000106355	1.76718
TRMT2B	0.860238	4.14608	4.34529	2.45448e-05	0.000106723	1.94112
F2RL2	3.03353	1.27887	4.34354	2.472e-05	0.00010743	2.30611
BAK1	0.966222	4.17516	4.34231	2.48441e-05	0.000107886	1.92466
PXDN	2.27266	6.05832	4.3421	2.4865e-05	0.00010795	1.74462
BOD1	0.970114	6.0875	4.34103	2.49742e-05	0.000108368	1.73987
TRA2B	0.62721	7.13949	4.34078	2.49995e-05	0.000108423	1.75198
GLYCTK	1.15032	2.50215	4.34035	2.5043e-05	0.000108583	2.1857
IFT20	1.26992	4.5185	4.34015	2.50638e-05	0.000108646	1.86141
FKBP9	1.54957	7.44071	4.33933	2.51474e-05	0.000108953	1.75801
CHI3L1	4.70843	10.4966	4.33824	2.52595e-05	0.000109355	1.90069
PINX1	0.93109	2.97707	4.33804	2.52803e-05	0.000109417	2.11296
PLTP	1.93716	8.44712	4.33692	2.5396e-05	0.00010989	1.79531
MTERFD1	0.895402	4.23237	4.33684	2.54041e-05	0.000109897	1.89368
C15orf39	1.26558	4.56158	4.33624	2.54656e-05	0.000110107	1.83991
ADAM12	2.69409	4.63793	4.33608	2.54825e-05	0.000110152	1.8282
ITPA	0.973534	5.52721	4.33407	2.56918e-05	0.000111	1.73295
TNFAIP8	1.89115	2.49613	4.3292	2.62059e-05	0.000113193	2.14372
AGXT2L2	0.994686	4.67645	4.32854	2.62756e-05	0.000113465	1.794
FBXO30	0.99975	4.55984	4.32748	2.63895e-05	0.000113898	1.80625
LAG3	2.24632	0.12834	4.3273	2.64087e-05	0.000113952	2.29525
ST7OT1	1.50356	2.55081	4.32688	2.64544e-05	0.000114121	2.12818
HAND2	5.11615	0.108869	4.32601	2.65475e-05	0.000114464	2.29101
SLC47A2	3.66375	2.98364	4.32387	2.67795e-05	0.000115406	2.05759
FBL	1.06649	6.42198	4.32372	2.67959e-05	0.000115413	1.67071
ZNF486	1.58623	1.36245	4.32367	2.68014e-05	0.000115413	2.22544
MTBP	1.68234	2.39618	4.32328	2.6844e-05	0.000115567	2.13284
UTP15	0.743409	3.67449	4.31676	2.75633e-05	0.000118423	1.91484
C12orf23	0.902963	6.20155	4.31345	2.7936e-05	0.000119903	1.63171
POSTN	6.11511	5.15556	4.31231	2.80657e-05	0.000120429	1.67686
ASB9	2.36789	0.0932325	4.31115	2.81977e-05	0.000120965	2.2357
MAP3K1	1.51891	4.86246	4.31061	2.82592e-05	0.000121199	1.70126
CORO1C	0.983647	7.78583	4.30875	2.84738e-05	0.000122088	1.65502
MYO1G	2.65914	2.34029	4.30738	2.86318e-05	0.000122735	2.07854
SLAMF8	2.51987	3.34573	4.3062	2.87695e-05	0.000123231	1.93225
BPGM	0.879832	5.60681	4.30444	2.89747e-05	0.000124017	1.61418
TMEM140	1.3096	4.72555	4.30245	2.92087e-05	0.000124955	1.68683
CCNG1	1.00684	5.99391	4.3022	2.92387e-05	0.000125052	1.59159
HLA-C	1.94133	9.42147	4.30153	2.93178e-05	0.000125359	1.70529
ERP27	2.9963	-0.0851412	4.30123	2.93537e-05	0.000125481	2.20381
TMEM5	0.88139	4.25732	4.30102	2.93786e-05	0.000125545	1.75128
E2F6	0.723812	4.81033	4.30052	2.94379e-05	0.000125683	1.66835
IL2RG	2.2027	1.90577	4.29974	2.9531e-05	0.000126017	2.09309
PRG2	2.51141	-1.90609	4.29664	2.99037e-05	0.000127511	2.2237
CMTM7	1.70052	3.2299	4.2963	2.99453e-05	0.000127656	1.91361
AKR1A1	0.945819	6.54169	4.29365	3.02671e-05	0.000128964	1.55555
CRLF3	0.864294	3.97237	4.2924	3.04205e-05	0.000129584	1.76764
SOX2	1.87161	8.2417	4.29044	3.06622e-05	0.000130549	1.60602
POLE3	1.00074	6.74459	4.28818	3.09432e-05	0.000131646	1.5377
LOC154761	2.6279	1.75192	4.28685	3.11111e-05	0.000132294	2.05748
CA9	5.06471	2.95399	4.2867	3.11287e-05	0.000132336	1.91999
TBXA2R	1.69465	2.07377	4.28602	3.12145e-05	0.000132634	2.02556
TYMP	2.14968	4.89429	4.28471	3.138e-05	0.000133304	1.59792
SSR3	1.04823	7.45949	4.28263	3.16449e-05	0.000134329	1.53979
WARS2	0.911582	3.95403	4.28128	3.18181e-05	0.000134963	1.72828
ZBTB9	0.753227	4.17007	4.27982	3.2005e-05	0.000135722	1.68489
PRMT3	1.1333	5.16113	4.27972	3.20183e-05	0.000135744	1.55085
CERKL	2.38059	2.10736	4.27947	3.20508e-05	0.000135848	1.99741
TEX9	1.81866	1.89029	4.27355	3.28244e-05	0.000138919	1.99552
PRSS23	2.03761	5.78766	4.27302	3.28944e-05	0.000139146	1.48537
PSMC2	0.783223	7.02076	4.2719	3.30431e-05	0.000139706	1.48222
COL1A2	3.19325	7.79573	4.27092	3.31741e-05	0.000140224	1.50998
SHC1	1.68112	6.62697	4.26979	3.3326e-05	0.000140805	1.46476
THOC6	0.938737	4.05362	4.26977	3.3328e-05	0.000140805	1.66646
LOC550112	1.05436	4.17301	4.26803	3.35626e-05	0.000141726	1.63927
VAMP5	2.1164	5.78978	4.2673	3.36615e-05	0.000142108	1.46334
RWDD4A	0.828436	4.53685	4.2669	3.37149e-05	0.000142231	1.57667
ZNF410	1.09487	6.06447	4.2669	3.37159e-05	0.000142231	1.45424
NME2	1.2123	8.07623	4.26669	3.37437e-05	0.000142313	1.50699
ERLIN2	0.838598	6.55421	4.26299	3.42492e-05	0.000144373	1.43793
DPM3	1.38314	4.91892	4.26291	3.42608e-05	0.000144387	1.51152
EFEMP1	2.75986	7.94375	4.26182	3.44105e-05	0.000144945	1.4821
C1QTNF1	2.50331	5.8192	4.26124	3.44915e-05	0.000145251	1.43913
SFRS13A	0.560453	6.22542	4.2604	3.46087e-05	0.000145708	1.42735
EIF3E	1.10612	7.19964	4.26005	3.46574e-05	0.000145877	1.4428
TUBB	1.06231	10.0255	4.25708	3.50731e-05	0.000147371	1.56497
EIF3D	0.839922	7.2383	4.25676	3.51175e-05	0.000147521	1.43173
CEP152	1.61316	1.84958	4.25655	3.51481e-05	0.000147553	1.93511
NOP2	0.879915	5.16172	4.25653	3.51512e-05	0.000147553	1.46194
RHOH	2.14899	1.24639	4.25535	3.5317e-05	0.000148213	1.97569
CD72	2.22886	1.50352	4.25501	3.53656e-05	0.00014838	1.95707
A2M	1.61997	9.86596	4.2543	3.54663e-05	0.000148766	1.54634
DDAH2	0.891526	6.24401	4.25347	3.55851e-05	0.000149185	1.40066
EFEMP2	1.92251	6.56007	4.25342	3.55926e-05	0.000149185	1.40135
TRIM25	1.03014	5.78744	4.25154	3.58623e-05	0.000150241	1.40311
SAT1	1.68403	8.27474	4.25117	3.59151e-05	0.000150388	1.45712
RPS27L	1.51469	5.60307	4.25049	3.60128e-05	0.000150723	1.40725
EBPL	1.18356	3.98496	4.25012	3.60664e-05	0.00015091	1.6039
1	0.91392	5.18564	4.25001	3.60826e-05	0.000150938	1.43485
MYOF	1.85162	5.34495	4.24731	3.64753e-05	0.000152471	1.41125
ADAMTS9	2.15063	5.02901	4.24605	3.66597e-05	0.000153167	1.43512
SMARCC1	1.13815	6.29259	4.244	3.69636e-05	0.00015435	1.36422
IKBKE	1.53897	3.14813	4.24395	3.69701e-05	0.00015435	1.72785
PHB	0.879408	7.30408	4.24341	3.70499e-05	0.000154645	1.38327
CA3	4.58076	3.58823	4.23933	3.76613e-05	0.000157158	1.63488
PDLIM3	2.16767	5.87342	4.2347	3.83657e-05	0.000159979	1.33592
SLC25A15	1.22733	4.03494	4.23306	3.8619e-05	0.000160878	1.53008
ACY1	1.06021	4.54889	4.23274	3.86675e-05	0.00016104	1.44464
RAG1AP1	1.27179	3.87859	4.23096	3.89435e-05	0.000162033	1.55018
ZNF367	1.81065	3.55174	4.23096	3.89439e-05	0.000162033	1.60976
POLR2H	0.891453	5.34684	4.23087	3.89579e-05	0.000162051	1.34845
ZNF124	1.52677	1.87486	4.23006	3.90851e-05	0.000162501	1.83364
FCGR3A	2.21881	7.47751	4.22987	3.91141e-05	0.000162581	1.33885
CD300LF	2.39481	1.69702	4.22655	3.96373e-05	0.000164716	1.83577
C14orf147	1.09059	6.22563	4.2259	3.97394e-05	0.0001651	1.29574
DIAPH1	0.85411	6.32179	4.22388	4.00614e-05	0.000166397	1.2876
GPR4	1.46211	3.48029	4.22307	4.01922e-05	0.000166899	1.59271
FAM70A	1.92669	6.17908	4.22104	4.05184e-05	0.000168213	1.27777
KIAA0922	1.4269	3.67054	4.21987	4.07083e-05	0.000168919	1.54626
PTN	1.82641	9.42405	4.21887	4.08713e-05	0.000169512	1.38964
PEX2	1.13132	6.06804	4.21879	4.08849e-05	0.000169527	1.27062
OSGEPL1	0.942588	3.68748	4.21829	4.09667e-05	0.000169783	1.53715
SPATA6	1.63995	3.77958	4.21773	4.10572e-05	0.000170075	1.5183
MMP11	2.59035	2.62925	4.21568	4.13943e-05	0.00017132	1.69723
DDX56	0.788681	6.57493	4.21566	4.13979e-05	0.00017132	1.25768
ATPAF2	0.699082	4.26819	4.21504	4.15015e-05	0.000171707	1.42147
NOD2	2.24124	1.46363	4.21412	4.16528e-05	0.000172252	1.8074
LITAF	1.03901	7.1135	4.21103	4.21702e-05	0.000174219	1.25312
SRRM5	1.09337	1.20566	4.21027	4.2297e-05	0.000174658	1.81046
RMI1	1.15767	4.19924	4.20992	4.23565e-05	0.000174818	1.41395
HFE	2.10728	2.49671	4.20856	4.25868e-05	0.000175726	1.68737
C6orf48	1.07503	6.86186	4.2077	4.27327e-05	0.000176185	1.23304
TRIB3	2.17077	4.54269	4.20695	4.28613e-05	0.000176644	1.34778
RRP8	0.914193	4.11276	4.20649	4.29404e-05	0.000176927	1.41582
GALNT10	1.38654	6.14995	4.20532	4.31398e-05	0.000177706	1.21844
EMILIN2	2.30842	4.22968	4.20501	4.31931e-05	0.000177839	1.39013
RPL27	1.43737	8.9269	4.20297	4.35459e-05	0.000179162	1.30538
C14orf142	1.22599	3.90869	4.20199	4.37158e-05	0.000179817	1.43522
CKAP4	1.07419	6.51564	4.20117	4.3858e-05	0.000180315	1.20214
PRR14	0.728755	5.44151	4.20104	4.38817e-05	0.000180368	1.22882
TGFB1	1.36725	6.22583	4.19995	4.4072e-05	0.000181019	1.19728
ARHGAP17	0.743565	5.43437	4.19951	4.41503e-05	0.000181297	1.22349
BRIX1	0.80879	4.8527	4.19894	4.42489e-05	0.00018157	1.27592
CTSO	1.25477	5.94161	4.19877	4.42788e-05	0.000181649	1.19765
CTNND1	0.848322	7.77281	4.19784	4.44437e-05	0.000182193	1.2307
C7orf47	1.1901	3.80976	4.19609	4.47532e-05	0.000183241	1.4312
ALOX5AP	2.40308	5.93515	4.19545	4.48684e-05	0.000183669	1.18522
GABPA	0.694344	5.17199	4.19466	4.50092e-05	0.000184156	1.22586
NUPR1	1.7605	5.57499	4.19359	4.52019e-05	0.000184767	1.19243
HAUS5	1.13094	4.42805	4.19336	4.52418e-05	0.000184841	1.31375
RAB38	2.30812	0.0513153	4.19258	4.53834e-05	0.000185375	1.79725
ARMCX6	0.909372	3.75739	4.19105	4.56588e-05	0.00018641	1.42181
SNRPD2	1.3006	7.47138	4.19001	4.58482e-05	0.000187138	1.18751
PNO1	0.940787	4.98068	4.18899	4.60342e-05	0.000187807	1.22365
LPAR6	1.40499	5.10209	4.18814	4.61897e-05	0.000188306	1.20816
LGALS3BP	1.64266	8.56048	4.18814	4.61897e-05	0.000188306	1.23175
TMEM102	1.21621	2.17762	4.18772	4.6267e-05	0.000188576	1.64629
LAPTM5	1.92681	8.61786	4.18626	4.65357e-05	0.000189607	1.22744
MATN2	1.74693	6.83826	4.18622	4.65434e-05	0.000189607	1.15116
CENPO	1.06536	3.56648	4.18499	4.67712e-05	0.000190408	1.43398
CHI3L2	3.68792	7.10563	4.18433	4.68936e-05	0.000190855	1.1519
NIP7	0.897232	4.68779	4.18358	4.70344e-05	0.000191382	1.23899
IPO4	1.13272	5.0435	4.18194	4.73415e-05	0.000192493	1.19061
SRI	1.24379	8.57887	4.17901	4.7894e-05	0.0001946	1.19823
CCDC52	1.01009	3.45484	4.17809	4.80687e-05	0.000195125	1.42818
ADAMTS12	3.2955	0.197917	4.17807	4.80729e-05	0.000195125	1.73908
CDK4	3.23696	8.1208	4.17639	4.83945e-05	0.000196212	1.16626
LYPLA2P1	0.929702	1.5294	4.1733	4.89896e-05	0.000198435	1.65147
RBCK1	0.882553	6.50153	4.17239	4.91676e-05	0.000199061	1.09332
SPATA5	0.962904	2.97107	4.17094	4.94505e-05	0.000200015	1.4814
TMED10	0.869087	8.66721	4.16815	4.99987e-05	0.000202137	1.16167
ZNF28	1.33296	3.91009	4.16611	5.04039e-05	0.000203629	1.30021
C2orf29	0.581029	5.19101	4.1647	5.06864e-05	0.000204673	1.11132
TP53TG1	1.41137	3.99354	4.16436	5.07548e-05	0.000204901	1.27869
MSH5	1.99584	3.54198	4.16354	5.09204e-05	0.000205472	1.35812
IFI35	1.86171	4.96938	4.16344	5.09406e-05	0.000205488	1.12874
NCF1C	2.41816	1.13079	4.16281	5.10665e-05	0.000205914	1.63998
EIF3H	0.781149	7.2549	4.1584	5.1965e-05	0.000209209	1.05966
ESAM	1.46095	5.80336	4.15837	5.19699e-05	0.000209209	1.0497
ELAC1	0.885603	3.49006	4.15818	5.20103e-05	0.000209287	1.34749
C7orf11	1.24173	4.70951	4.15816	5.20138e-05	0.000209287	1.14061
FAM18B	0.849603	4.46215	4.15707	5.22391e-05	0.00021012	1.17205
C17orf80	0.692233	5.41239	4.15703	5.22454e-05	0.00021012	1.06494
ZSWIM4	1.21411	4.18547	4.15611	5.24358e-05	0.000210835	1.21402
RPS16	1.38839	8.75092	4.15548	5.2568e-05	0.000211317	1.11816
LOC541471	2.24658	4.4066	4.15492	5.26836e-05	0.000211682	1.17281
COMMD2	1.04422	5.93419	4.1547	5.27287e-05	0.000211813	1.03178
RHOJ	1.78826	4.57905	4.15441	5.27895e-05	0.000212006	1.14464
ACTA2	2.05382	6.28608	4.1529	5.31049e-05	0.000213122	1.01957
DYRK3	1.44042	3.23425	4.15185	5.33255e-05	0.000213957	1.36834
FOXJ1	3.49604	4.40633	4.1507	5.35689e-05	0.000214781	1.15706
CDH11	1.39379	6.45489	4.15043	5.36261e-05	0.00021496	1.01036
ALG2	0.75456	5.09439	4.1495	5.38226e-05	0.000215595	1.06368
HLA-DOB	2.34736	-0.0111078	4.14868	5.39968e-05	0.00021614	1.63898
C19orf10	1.07148	6.42247	4.14837	5.40627e-05	0.000216302	1.00256
C14orf143	1.00758	1.78925	4.14791	5.4162e-05	0.000216648	1.5366
NCRNA00188	1.48611	8.16242	4.14647	5.44699e-05	0.000217802	1.05597
TRIOBP	0.939579	5.47706	4.14644	5.44763e-05	0.000217802	1.02094
NPL	1.58736	4.61376	4.14579	5.46163e-05	0.000218311	1.10719
C19orf43	0.858514	6.96758	4.14456	5.48802e-05	0.000219314	0.998047
IFI44	1.75326	5.11716	4.14299	5.52208e-05	0.000220623	1.03705
GAB3	1.50609	3.09574	4.14232	5.53666e-05	0.000221096	1.35558
SDF4	0.75997	7.46486	4.14227	5.53782e-05	0.000221096	1.0078
HOXA9	4.55262	-0.53155	4.14209	5.54185e-05	0.000221205	1.63025
TNFSF12-TNFSF13	3.4864	2.99493	4.14176	5.54889e-05	0.000221434	1.36936
RPL11	1.00931	8.74003	4.1403	5.58108e-05	0.00022251	1.06084
SURF4	0.826876	7.98624	4.13935	5.60194e-05	0.000223237	1.02091
LYN	1.49489	5.45937	4.13855	5.61969e-05	0.000223892	0.992583
INTS7	0.966014	4.63742	4.13538	5.69025e-05	0.000226331	1.06495
ELF4	1.66878	3.40998	4.13522	5.69377e-05	0.000226418	1.27637
PDZD11	0.979027	6.02271	4.13409	5.7192e-05	0.00022727	0.952541
LRGUK	2.5471	-0.303351	4.13373	5.72714e-05	0.000227479	1.59368
PSMG2	0.800598	5.4684	4.13229	5.75984e-05	0.000228671	0.968594
MBOAT1	1.97539	2.07265	4.13166	5.77401e-05	0.000229019	1.45019
GYPC	1.87854	4.9093	4.12846	5.84718e-05	0.000231651	1.00482
SSRP1	0.71737	7.60822	4.12767	5.86522e-05	0.000232257	0.959607
CYTIP	2.158	2.3297	4.12594	5.90524e-05	0.000233679	1.40101
ANAPC11	1.13898	6.84345	4.1241	5.94807e-05	0.000235199	0.918247
ACTG1	0.799822	11.727	4.12405	5.94921e-05	0.000235199	1.15012
RBM4	0.702494	6.95777	4.12363	5.95911e-05	0.000235536	0.919567
TEAD4	2.03608	2.76635	4.12351	5.96187e-05	0.00023559	1.33578
LARP7	0.758474	5.45832	4.12333	5.96624e-05	0.000235708	0.935839
CD302	1.39467	5.74052	4.12145	6.01042e-05	0.000237398	0.913757
TRAM2	1.47442	4.69975	4.12101	6.02066e-05	0.000237671	1.00318
RBMX2	0.75014	4.45192	4.12098	6.02153e-05	0.000237671	1.03892
PARP12	1.67599	4.7088	4.11987	6.04784e-05	0.000238599	0.99771
SRR	1.01985	5.35716	4.11792	6.09414e-05	0.000240314	0.922488
LEPROT	1.13971	4.98356	4.11781	6.09669e-05	0.000240359	0.956633
ANKRD53	2.40148	0.93127	4.1175	6.10417e-05	0.000240598	1.4859
MUTYH	0.995452	3.69219	4.11698	6.11671e-05	0.000241036	1.1574
C19orf24	1.06074	5.00727	4.11655	6.12697e-05	0.000241384	0.949419
H2AFX	1.18178	6.59853	4.11495	6.16557e-05	0.000242849	0.879321
MED11	0.973887	3.93839	4.11403	6.18793e-05	0.000243673	1.10116
NUDCD2	1.00752	5.20196	4.11157	6.24786e-05	0.000245886	0.911837
NME6	1.00358	2.87443	4.11154	6.24847e-05	0.000245886	1.27596
DUSP12	0.741356	4.45854	4.10644	6.3745e-05	0.000250555	0.983961
CSTF2	0.689175	4.13777	4.10596	6.38668e-05	0.000250976	1.0356
ZNF45	0.869223	4.16087	4.10404	6.43479e-05	0.000252808	1.02451
SLC26A6	1.20447	3.08005	4.10086	6.51544e-05	0.00025574	1.20495
MITD1	0.893571	3.35496	4.10047	6.52519e-05	0.000256004	1.1576
UNC93B1	1.49717	5.001	4.09905	6.5615e-05	0.000257251	0.885075
TBCA	1.03383	6.6452	4.09895	6.56419e-05	0.000257297	0.820481
MRPL50	0.916698	4.71227	4.09875	6.56924e-05	0.000257409	0.918869
FBP1	2.17266	3.01564	4.09809	6.58628e-05	0.000257889	1.20498
CCDC102A	1.68527	2.57963	4.09804	6.58771e-05	0.000257889	1.26774
LHFPL2	1.21063	6.17191	4.098	6.58873e-05	0.000257889	0.815781
USP28	0.7778	4.40901	4.09795	6.58992e-05	0.000257889	0.960379
LOC100132707	1.54891	2.52568	4.09605	6.63898e-05	0.00025945	1.26744
USP1	0.84193	6.01663	4.09537	6.65681e-05	0.000260027	0.808549
EIF2AK1	0.640251	7.78785	4.09511	6.66339e-05	0.000260225	0.846862
PIGN	0.897613	4.62773	4.09461	6.67659e-05	0.00026062	0.914794
NLRC5	1.6059	4.59511	4.0941	6.68977e-05	0.000261075	0.917723
IL1R2	3.98608	0.0501716	4.09396	6.69336e-05	0.000261155	1.43904
ZNHIT1	1.17981	6.68477	4.09317	6.71426e-05	0.00026185	0.799823
CCNJL	1.50576	2.39181	4.09192	6.74703e-05	0.000263007	1.269
CCDC125	1.31516	3.55061	4.09159	6.75571e-05	0.000263285	1.08979
PTMS	0.924433	8.55801	4.09141	6.76039e-05	0.000263407	0.870232
IGSF5	2.16412	0.79386	4.08885	6.82846e-05	0.000265876	1.38948
HUS1	0.812104	4.22013	4.08859	6.83518e-05	0.000266077	0.957074
RRM1	0.931391	6.17366	4.08803	6.85036e-05	0.000266607	0.778808
PRICKLE3	1.57949	1.94288	4.08774	6.85808e-05	0.000266846	1.30237
C1orf97	1.63618	1.99094	4.0873	6.86968e-05	0.000267208	1.2961
TRIM22	1.9852	6.04257	4.08727	6.87053e-05	0.000267208	0.777962
AP3B1	0.733678	5.58872	4.08635	6.89518e-05	0.000268045	0.790708
WBSCR22	0.748715	6.27994	4.08415	6.95483e-05	0.000270116	0.763437
TMEM123	0.952205	7.32951	4.08331	6.9776e-05	0.000270876	0.782774
FLAD1	0.725509	5.43701	4.08298	6.98659e-05	0.000271163	0.787458
RQCD1	0.741286	4.14347	4.08278	6.99208e-05	0.000271253	0.948967
RPS11	1.333	9.6842	4.08247	7.00056e-05	0.000271457	0.892336
MGP	2.88341	6.25182	4.08224	7.00661e-05	0.00027163	0.756578
IQGAP1	1.39534	7.18186	4.08208	7.01111e-05	0.000271743	0.772516
TREML3	3.18034	-1.86702	4.08171	7.02117e-05	0.00027207	1.44392
VGLL4	0.884664	6.96354	4.08154	7.02579e-05	0.000272187	0.763443
KIAA0391	0.922648	5.29255	4.08018	7.06334e-05	0.000273517	0.787822
LILRB2	2.46227	1.94879	4.07894	7.0973e-05	0.000274645	1.26983
PGM3	1.04496	4.5513	4.07685	7.15545e-05	0.000276769	0.860622
PRPF40A	0.606694	6.34517	4.07627	7.17161e-05	0.000277331	0.734295
C22orf13	0.801583	6.09899	4.0752	7.20164e-05	0.000278365	0.73219
ADAMTS7	2.46685	2.56584	4.07483	7.21197e-05	0.000278701	1.18473
P2RX4	0.972253	4.47436	4.07458	7.21902e-05	0.000278846	0.86381
SNHG1	1.41744	5.42741	4.074	7.23518e-05	0.000279344	0.754942
MAGOH	0.850508	4.66687	4.07003	7.34787e-05	0.000283372	0.818809
MXRA5	3.09804	4.30059	4.06851	7.39163e-05	0.000284971	0.869478
CANX	0.762388	9.97577	4.06846	7.39287e-05	0.000284971	0.855581
SRPRB	0.913155	6.35002	4.06799	7.40654e-05	0.000285311	0.70372
TPT1	1.38151	10.7955	4.06698	7.4357e-05	0.000286305	0.892281
UBAC2	0.722698	6.09793	4.0664	7.45243e-05	0.000286754	0.699735
SDSL	1.38706	4.25641	4.06617	7.45901e-05	0.000286942	0.868158
ZNF167	1.12065	2.78154	4.06566	7.47393e-05	0.000287451	1.12156
HNMT	1.63568	6.09983	4.0647	7.5017e-05	0.000288454	0.693462
IBSP	4.67858	2.52593	4.06359	7.53432e-05	0.000289446	1.14897
ARSD	1.57402	5.33518	4.06286	7.55554e-05	0.00029013	0.720366
MICB	1.87365	2.03676	4.06171	7.58937e-05	0.000291363	1.19864
BLMH	0.720854	5.52861	4.06093	7.61258e-05	0.000292188	0.700047
CSTB	0.940475	6.78229	4.0608	7.61619e-05	0.000292261	0.68223
LOC286467	2.07385	-0.175374	4.05953	7.65387e-05	0.00029364	1.32311
C1GALT1C1	0.920661	4.54985	4.0589	7.67275e-05	0.000294165	0.794775
PABPC1L	2.2847	4.03893	4.05719	7.72394e-05	0.000295928	0.873366
TEAD1	1.10539	6.43431	4.0551	7.78685e-05	0.000298136	0.656247
KCTD3	0.822768	6.70494	4.05298	7.85096e-05	0.00030032	0.651878
STAB1	1.95491	6.74431	4.05177	7.88794e-05	0.000301667	0.648219
HOMER3	0.976502	5.55455	4.05031	7.93263e-05	0.000303216	0.659528
GBP5	2.81014	1.88834	4.05008	7.93969e-05	0.000303373	1.17117
RUFY1	0.77323	5.72881	4.04942	7.96027e-05	0.000303954	0.647633
CABP4	2.13732	-0.141886	4.04738	8.02328e-05	0.000306016	1.27871
C16orf48	1.13077	4.22219	4.04694	8.03698e-05	0.00030647	0.803577
ZKSCAN5	0.673324	5.20851	4.04663	8.04657e-05	0.000306766	0.671422
LCP1	1.62377	5.87861	4.04603	8.06529e-05	0.000307342	0.629988
CXorf42	1.19241	0.872704	4.04433	8.11855e-05	0.000309233	1.22519
EDA2R	2.80854	2.76835	4.04373	8.13753e-05	0.000309886	1.04371
C8orf59	1.10393	4.59339	4.04247	8.17732e-05	0.000311262	0.727914
APOM	1.58335	1.88621	4.04162	8.2044e-05	0.000312153	1.14083
HPS3	0.855467	5.25087	4.04149	8.20829e-05	0.000312231	0.64898
C9orf119	0.906705	4.27966	4.04127	8.2155e-05	0.000312436	0.772972
[truncated: 14,990 more rows]
